# Supplementary material for: (Z)-3-(9-Anthr­yl)-1-(2-thien­yl)prop-2-en-1-one
Source: Acta Crystallogr Sect E Struct Rep Online. 2009 Aug 15;65(Pt 9):o2168–9. doi: 10.1107/S1600536809031900 (PMC2969873; doi:10.1107/S1600536809031900)
Supplement: Supplementary file 1 [file e-65-o2168-sup1.cif]

##############################################################################
###                                                                        ###
###        Electronic paper (Acta Crystallographica Section E)             ###
###                                                                        ###
##############################################################################
#                                                                            #
# This CIF contains the data in a paper accepted for publication in Acta     #
# Crystallographica Section E. It conforms to the requirements of Notes      #
# for Authors for Section E, and has been peer reviewed under the auspices   #
# of the IUCr Commission on Journals.                                        #
#                                                                            #
# Full details of the Crystallographic Information File format               #
# are given in the paper "The Crystallographic Information File (CIF):       #
# a New Standard Archive File for Crystallography" by S. R. Hall, F. H.      #
# Allen and I. D. Brown [Acta Cryst. (1991), A47, 655-685].                  #
#                                                                            #
# The current version of the core CIF dictionary is obtainable from          #
# ftp://ftp.iucr.org/pub/cif_core.dic. The current version number is 2.4.    #
#                                                                            #
# Software is freely available for graphical display of the structure(s) in  #
# this CIF.  For information consult the CIF home page http://www.iucr.org/  #
# cif/home.html                                                              #
#                                                                            #
# This file may be used for bona fide research purposes within the           #
# scientific community so long as proper attribution is given to the journal # 
# article from which it was obtained.                                        #
#                                                                            #
##############################################################################
                                             
data_global
_audit_creation_method     'form.cif (version 2.0)'
_journal_data_validation_number     ?
_journal_date_recd_electronic     2009-08-03
_journal_date_accepted     2009-08-12
_journal_name_full     'Acta Crystallographica, Section E'
_journal_year     2009
_journal_volume     65
_journal_issue      9
_journal_page_first     o2168
_journal_page_last     o2169
_journal_paper_category     QO
_journal_coeditor_code     TK2522
_publ_contact_author_name     'Prof. Fun Hoong Kun'
_publ_contact_author_address
;
      X-ray Crystallography Unit
      School of Physics
      Universiti Sains Malaysia
      11800 USM, Penang
      MALAYSIA
;
_publ_contact_author_email     hkfun@usm.my
_publ_contact_author_fax     '6 04 6579150'
_publ_contact_author_phone     '6 04 6577888  Ext. 3690'
_publ_section_title
;
(<i>Z</i>)-3-(9-Anthryl)-1-(2-thienyl)prop-2-en-1-one
;
_publ_section_title_footnote
;
 This paper is dedicated to Her Majesty, Thai Queen Sirikit on the occasion of
her 77th Birthday Anniversary which fell on August 12th, 2009.
;
loop_
    _publ_author_name
    _publ_author_footnote
    _publ_author_address
    'Hoong-Kun Fun'
;
      Thomson Reuters ResearcherID: A-3561-2009.
;
;     X-ray Crystallography Unit
      School of Physics
      Universiti Sains Malaysia
      11800 USM, Penang
      Malaysia
;
    'Thitipone Suwunwong' ?
;     Crystal Materials Research Unit
      Department of Chemistry
      Faculty of Science
      Prince of Songkla University
      Hat-Yai, Songkhla 90112
      Thailand
;
    'Nawong Boonnak' ?
;     Crystal Materials Research Unit
      Department of Chemistry
      Faculty of Science
      Prince of Songkla University
      Hat-Yai, Songkhla 90112
      Thailand
;
    'Suchada Chantrapromma'
;
      Additional correspondence author, e-mail: suchada.c@psu.ac.th.
      Thomson Reuters ResearcherID: A-5085-2009.
;
;     Crystal Materials Research Unit
      Department of Chemistry
      Faculty of Science
      Prince of Songkla University
      Hat-Yai, Songkhla 90112
      Thailand
;
data_I
_audit_creation_method     SHELXL-97
_chemical_name_systematic
;
(<i>Z</i>)-3-(9-Anthryl)-1-(2-thienyl)prop-2-en-1-one
;
_chemical_name_common
;
;
_chemical_formula_moiety     'C21 H14 O S'
_chemical_formula_sum     'C21 H14 O S'
_chemical_formula_iupac     'C21 H14 O S'
_chemical_formula_weight     314.39
_chemical_melting_point     ?
_chemical_melting_point_gt     391
_chemical_melting_point_lt     392
_symmetry_cell_setting     Orthorhombic
_symmetry_space_group_name_H-M     'P n a 21'
_symmetry_space_group_name_Hall     'P 2c -2n'
loop_
    _symmetry_equiv_pos_as_xyz
    'x, y, z'
    '-x, -y, z+1/2'
    '-x+1/2, y+1/2, z+1/2'
    'x+1/2, -y+1/2, z'
_cell_length_a     14.6675(2)
_cell_length_b     5.50960(10)
_cell_length_c     37.9823(4)
_cell_angle_alpha     90
_cell_angle_beta     90
_cell_angle_gamma     90
_cell_volume     3069.43(8)
_cell_formula_units_Z     8
_cell_measurement_reflns_used     6662
_cell_measurement_theta_min     1.1
_cell_measurement_theta_max     27.5
_cell_measurement_temperature     100
_exptl_crystal_description     block
_exptl_crystal_colour     orange
_exptl_crystal_size_max     0.30
_exptl_crystal_size_mid     0.12
_exptl_crystal_size_min     0.10
_exptl_crystal_density_diffrn     1.361
_exptl_crystal_density_meas     ?
_exptl_crystal_density_method     'not measured'
_exptl_crystal_F_000     1312
_exptl_absorpt_coefficient_mu     0.212
_exptl_absorpt_correction_type     multi-scan
_exptl_absorpt_process_details     '(SADABS; Bruker, 2005)'
_exptl_absorpt_correction_T_min     0.939
_exptl_absorpt_correction_T_max     0.979
_exptl_special_details
;
The crystal was placed in the cold stream of an Oxford Cryosystems Cobra
open-flow nitrogen cryostat (Cosier & Glazer, 1986) operating at 120.0(1) K.
;
_diffrn_ambient_temperature     100
_diffrn_radiation_type     'MoK\a'
_diffrn_radiation_wavelength     0.71073
_diffrn_radiation_source     'sealed tube'
_diffrn_radiation_monochromator     'graphite'
_diffrn_measurement_device_type     'Bruker APEXII CCD area-detector'
_diffrn_measurement_method     '\f and \w'
_diffrn_detector_area_resol_mean     ?
_diffrn_reflns_number     28929
_diffrn_reflns_av_R_equivalents     0.055
_diffrn_reflns_av_sigmaI/netI     0.053
_diffrn_reflns_theta_min     1.1
_diffrn_reflns_theta_max     27.5
_diffrn_reflns_theta_full     27.5
_diffrn_measured_fraction_theta_max     1.000
_diffrn_measured_fraction_theta_full     1.000
_diffrn_reflns_limit_h_min     -19
_diffrn_reflns_limit_h_max     18
_diffrn_reflns_limit_k_min     -7
_diffrn_reflns_limit_k_max     7
_diffrn_reflns_limit_l_min     -49
_diffrn_reflns_limit_l_max     49
_diffrn_standards_number     0
_diffrn_standards_interval_count     ?
_diffrn_standards_interval_time     ?
_diffrn_standards_decay_%     ?
_refine_special_details
;
Refinement of <i>F</i>^2^ against ALL reflections. The weighted <i>R</i>-factor
<i>wR</i> and goodness of fit <i>S</i> are based on <i>F</i>^2^, conventional
<i>R</i>-factors <i>R</i> are based on <i>F</i>, with <i>F</i> set to zero for
negative <i>F</i>^2^. The threshold expression of <i>F</i>^2^ >
\s(<i>F</i>^2^) is used only for calculating <i>R</i>-factors(gt) <i>etc</i>.
and is not relevant to the choice of reflections for refinement.
<i>R</i>-factors based on <i>F</i>^2^ are statistically about twice as large
as those based on <i>F</i>, and <i>R</i>- factors based on ALL data will be
even larger.
;
_reflns_number_total     6662
_reflns_number_gt     5348
_reflns_threshold_expression     I>2\s(I)
_refine_ls_structure_factor_coef     Fsqd
_refine_ls_matrix_type     full
_refine_ls_R_factor_all     0.084
_refine_ls_R_factor_gt     0.065
_refine_ls_wR_factor_gt     0.179
_refine_ls_wR_factor_ref     0.200
_refine_ls_goodness_of_fit_ref     1.06
_refine_ls_restrained_S_all     1.05
_refine_ls_number_reflns     6662
_refine_ls_number_parameters     391
_refine_ls_number_restraints     1
_refine_ls_hydrogen_treatment     constr
_refine_ls_weighting_scheme     calc
_refine_ls_weighting_details
         'calc w=1/[\s^2^(Fo^2^)+(0.1247P)^2^+2.1057P] where P=(Fo^2^+2Fc^2^)/3'
_atom_sites_solution_hydrogens     geom
_atom_sites_solution_primary     direct
_atom_sites_solution_secondary     difmap
_refine_ls_shift/su_max     ?
_refine_ls_shift/su_max_lt     0.001
_refine_ls_shift/su_mean     0.000
_refine_diff_density_max     1.58
_refine_diff_density_min     -0.82
_refine_ls_extinction_method     none
_refine_ls_extinction_coef     ?
_refine_ls_abs_structure_details     'Flack (1983), 3093 Friedel pairs'
_refine_ls_abs_structure_Flack     0.09(15)
loop_
    _atom_type_symbol
    _atom_type_description
    _atom_type_scat_dispersion_real
    _atom_type_scat_dispersion_imag
    _atom_type_scat_source
    'C' 'C' 0.0033 0.0016
                         'International Tables Vol C Tables 4.2.6.8 and 6.1.1.4'
    'H' 'H' 0.0000 0.0000
                         'International Tables Vol C Tables 4.2.6.8 and 6.1.1.4'
    'O' 'O' 0.0106 0.0060
                         'International Tables Vol C Tables 4.2.6.8 and 6.1.1.4'
    'S' 'S' 0.1246 0.1234
                         'International Tables Vol C Tables 4.2.6.8 and 6.1.1.4'
_computing_data_collection     'APEX2 (Bruker, 2005)'
_computing_cell_refinement     'SAINT (Bruker, 2005)'
_computing_data_reduction     'SAINT (Bruker, 2005)'
_computing_structure_solution     'SHELXTL (Sheldrick, 2008)'
_computing_structure_refinement     'SHELXTL (Sheldrick, 2008)'
_computing_molecular_graphics     'SHELXTL (Sheldrick, 2008)'
_computing_publication_material
;
SHELXTL (Sheldrick, 2008) and PLATON (Spek, 2009)
;
loop_
    _atom_site_type_symbol
    _atom_site_label
    _atom_site_fract_x
    _atom_site_fract_y
    _atom_site_fract_z
    _atom_site_U_iso_or_equiv
    _atom_site_adp_type
    _atom_site_calc_flag
    _atom_site_refinement_flags
    _atom_site_occupancy
    _atom_site_disorder_assembly
    _atom_site_disorder_group
    S S1A 0.80198(8) -0.2591(2) 0.30703(3) 0.0253(3) Uani d . 1 . .
    O O1A 0.7762(2) -0.1293(6) 0.38105(8) 0.0233(7) Uani d . 1 . .
    C C1A 0.7530(3) 0.1889(8) 0.46578(11) 0.0157(8) Uani d . 1 . .
    C C2A 0.8200(3) 0.3771(8) 0.46638(11) 0.0201(9) Uani d . 1 . .
    H H2AA 0.8239 0.4840 0.4475 0.024 Uiso calc R 1 . .
    C C3A 0.8784(3) 0.4033(9) 0.49401(12) 0.0252(10) Uani d . 1 . .
    H H3AA 0.9204 0.5298 0.4942 0.030 Uiso calc R 1 . .
    C C4A 0.8750(3) 0.2366(9) 0.52269(13) 0.0262(10) Uani d . 1 . .
    H H4AA 0.9157 0.2533 0.5413 0.031 Uiso calc R 1 . .
    C C5A 0.8129(3) 0.0531(9) 0.52310(11) 0.0227(9) Uani d . 1 . .
    H H5AA 0.8121 -0.0544 0.5420 0.027 Uiso calc R 1 . .
    C C6A 0.7491(3) 0.0228(8) 0.49507(11) 0.0189(9) Uani d . 1 . .
    C C7A 0.6846(3) -0.1604(8) 0.49469(11) 0.0200(9) Uani d . 1 . .
    H H7AA 0.6840 -0.2712 0.5132 0.024 Uiso calc R 1 . .
    C C8A 0.6203(3) -0.1866(8) 0.46777(11) 0.0176(9) Uani d . 1 . .
    C C9A 0.5528(3) -0.3732(9) 0.46845(13) 0.0240(10) Uani d . 1 . .
    H H9AA 0.5526 -0.4859 0.4867 0.029 Uiso calc R 1 . .
    C C10A 0.4888(3) -0.3872(9) 0.44255(12) 0.0263(10) Uani d . 1 . .
    H H10A 0.4447 -0.5085 0.4433 0.032 Uiso calc R 1 . .
    C C11A 0.4888(3) -0.2184(10) 0.41446(13) 0.0264(11) Uani d . 1 . .
    H H11A 0.4438 -0.2268 0.3973 0.032 Uiso calc R 1 . .
    C C12A 0.5540(3) -0.0448(8) 0.41243(11) 0.0195(9) Uani d . 1 . .
    H H12A 0.5539 0.0609 0.3933 0.023 Uiso calc R 1 . .
    C C13A 0.6233(3) -0.0193(8) 0.43891(10) 0.0173(8) Uani d . 1 . .
    C C14A 0.6914(3) 0.1587(8) 0.43721(10) 0.0153(8) Uani d . 1 . .
    C C15A 0.6981(3) 0.3295(8) 0.40749(11) 0.0186(9) Uani d . 1 . .
    H H15A 0.6851 0.4914 0.4123 0.022 Uiso calc R 1 . .
    C C16A 0.7215(3) 0.2743(8) 0.37378(12) 0.0172(9) Uani d . 1 . .
    H H16A 0.7196 0.3990 0.3573 0.021 Uiso calc R 1 . .
    C C17A 0.7496(3) 0.0316(8) 0.36137(11) 0.0169(9) Uani d . 1 . .
    C C18A 0.7486(3) -0.0075(8) 0.32292(11) 0.0156(8) Uani d . 1 . .
    C C19A 0.7103(3) 0.1397(9) 0.29449(11) 0.0176(5) Uani d . 1 . .
    H H19A 0.6789 0.2851 0.2973 0.021 Uiso calc R 1 . .
    C C20A 0.7287(3) 0.0241(8) 0.26182(11) 0.0176(5) Uani d . 1 . .
    H H20A 0.7094 0.0859 0.2403 0.021 Uiso calc R 1 . .
    C C21A 0.7784(3) -0.1906(9) 0.26501(11) 0.0176(5) Uani d . 1 . .
    H H21A 0.7964 -0.2851 0.2460 0.021 Uiso calc R 1 . .
    S S1B 0.45484(8) 0.2512(2) 0.28505(3) 0.0222(3) Uani d . 1 . .
    O O1B 0.4761(2) 0.3719(5) 0.20988(8) 0.0224(7) Uani d . 1 . .
    C C1B 0.4998(3) 0.6562(8) 0.12502(11) 0.0163(8) Uani d . 1 . .
    C C2B 0.4294(3) 0.8335(9) 0.12167(11) 0.0201(9) Uani d . 1 . .
    H H2BA 0.4236 0.9538 0.1387 0.024 Uiso calc R 1 . .
    C C3B 0.3701(3) 0.8295(8) 0.09376(12) 0.0218(9) Uani d . 1 . .
    H H3BA 0.3256 0.9490 0.0917 0.026 Uiso calc R 1 . .
    C C4B 0.3764(3) 0.6446(9) 0.06824(12) 0.0225(9) Uani d . 1 . .
    H H4BA 0.3353 0.6422 0.0496 0.027 Uiso calc R 1 . .
    C C5B 0.4412(3) 0.4706(8) 0.07042(11) 0.0198(9) Uani d . 1 . .
    H H5BA 0.4435 0.3491 0.0534 0.024 Uiso calc R 1 . .
    C C6B 0.5066(3) 0.4707(8) 0.09854(10) 0.0152(8) Uani d . 1 . .
    C C7B 0.5750(3) 0.2983(8) 0.10025(11) 0.0181(9) Uani d . 1 . .
    H H7BA 0.5776 0.1762 0.0834 0.022 Uiso calc R 1 . .
    C C8B 0.6408(3) 0.3054(8) 0.12722(11) 0.0174(9) Uani d . 1 . .
    C C9B 0.7149(3) 0.1350(8) 0.12850(12) 0.0217(9) Uani d . 1 . .
    H H9BA 0.7190 0.0142 0.1115 0.026 Uiso calc R 1 . .
    C C10B 0.7797(3) 0.1477(9) 0.15438(13) 0.0268(10) Uani d . 1 . .
    H H10B 0.8272 0.0361 0.1548 0.032 Uiso calc R 1 . .
    C C11B 0.7745(3) 0.3299(9) 0.18054(12) 0.0230(10) Uani d . 1 . .
    H H11B 0.8194 0.3384 0.1978 0.028 Uiso calc R 1 . .
    C C12B 0.7041(3) 0.4945(9) 0.18086(12) 0.0198(9) Uani d . 1 . .
    H H12B 0.7016 0.6119 0.1984 0.024 Uiso calc R 1 . .
    C C13B 0.6343(3) 0.4872(8) 0.15435(10) 0.0157(8) Uani d . 1 . .
    C C14B 0.5611(3) 0.6550(8) 0.15328(11) 0.0150(8) Uani d . 1 . .
    C C15B 0.5492(3) 0.8349(8) 0.18238(12) 0.0181(9) Uani d . 1 . .
    H H15B 0.5587 0.9976 0.1770 0.022 Uiso calc R 1 . .
    C C16B 0.5261(3) 0.7810(8) 0.21535(12) 0.0169(9) Uani d . 1 . .
    H H16B 0.5247 0.9086 0.2314 0.020 Uiso calc R 1 . .
    C C17B 0.5024(3) 0.5369(8) 0.22900(11) 0.0163(8) Uani d . 1 . .
    C C18B 0.5063(3) 0.5004(8) 0.26765(12) 0.0180(8) Uani d . 1 . .
    C C19B 0.5461(3) 0.6449(9) 0.29485(11) 0.0186(5) Uani d . 1 . .
    H H19B 0.5774 0.7895 0.2911 0.022 Uiso calc R 1 . .
    C C20B 0.5319(3) 0.5402(8) 0.32761(11) 0.0186(5) Uani d . 1 . .
    H H20B 0.5538 0.6075 0.3484 0.022 Uiso calc R 1 . .
    C C21B 0.4834(3) 0.3311(9) 0.32663(11) 0.0186(5) Uani d . 1 . .
    H H21B 0.4675 0.2420 0.3465 0.022 Uiso calc R 1 . .
loop_
    _atom_site_aniso_label
    _atom_site_aniso_U_11
    _atom_site_aniso_U_22
    _atom_site_aniso_U_33
    _atom_site_aniso_U_12
    _atom_site_aniso_U_13
    _atom_site_aniso_U_23
    S1A 0.0264(6) 0.0243(7) 0.0251(6) -0.0017(5) 0.0031(5) -0.0036(5)
    O1A 0.0312(17) 0.0193(17) 0.0194(14) 0.0059(14) 0.0025(13) 0.0055(14)
    C1A 0.0149(19) 0.016(2) 0.0165(19) 0.0051(16) 0.0006(15) -0.0002(18)
    C2A 0.022(2) 0.019(2) 0.0196(19) 0.0016(17) 0.0055(16) 0.0007(19)
    C3A 0.021(2) 0.025(2) 0.030(2) -0.0011(18) -0.0034(18) -0.006(2)
    C4A 0.024(2) 0.030(3) 0.024(2) 0.0028(19) -0.0063(18) -0.008(2)
    C5A 0.025(2) 0.027(2) 0.0158(18) 0.0093(19) -0.0007(17) -0.0011(19)
    C6A 0.021(2) 0.021(2) 0.0150(18) 0.0088(17) 0.0036(16) -0.0006(18)
    C7A 0.023(2) 0.021(2) 0.0162(19) 0.0065(18) 0.0027(16) 0.0061(19)
    C8A 0.0172(19) 0.015(2) 0.021(2) 0.0031(16) 0.0082(16) -0.0008(19)
    C9A 0.026(2) 0.017(2) 0.029(2) -0.0006(17) 0.0103(18) 0.002(2)
    C10A 0.026(2) 0.023(2) 0.030(2) -0.0091(19) 0.0108(18) -0.006(2)
    C11A 0.018(2) 0.036(3) 0.025(2) 0.0000(19) -0.0004(17) -0.010(2)
    C12A 0.024(2) 0.020(2) 0.0147(19) 0.0038(17) 0.0001(16) 0.0000(19)
    C13A 0.019(2) 0.019(2) 0.0134(18) 0.0019(17) -0.0010(15) -0.0045(18)
    C14A 0.023(2) 0.013(2) 0.0103(18) 0.0027(16) 0.0032(15) -0.0018(17)
    C15A 0.027(2) 0.013(2) 0.016(2) -0.0008(16) 0.0002(16) -0.0055(19)
    C16A 0.022(2) 0.014(2) 0.016(2) 0.0029(17) -0.0010(18) 0.0068(17)
    C17A 0.0174(19) 0.014(2) 0.019(2) -0.0061(16) 0.0048(15) 0.0018(18)
    C18A 0.0151(18) 0.016(2) 0.0156(17) -0.0043(15) 0.0055(15) -0.0018(17)
    C19A 0.0125(11) 0.0246(13) 0.0158(11) -0.0094(10) 0.0020(9) -0.0044(11)
    C20A 0.0125(11) 0.0246(13) 0.0158(11) -0.0094(10) 0.0020(9) -0.0044(11)
    C21A 0.0125(11) 0.0246(13) 0.0158(11) -0.0094(10) 0.0020(9) -0.0044(11)
    S1B 0.0233(6) 0.0204(6) 0.0230(6) 0.0010(4) 0.0023(4) 0.0046(5)
    O1B 0.0306(17) 0.0165(16) 0.0200(14) -0.0019(13) 0.0020(13) -0.0011(14)
    C1B 0.019(2) 0.014(2) 0.0161(19) 0.0011(16) 0.0065(15) 0.0049(18)
    C2B 0.022(2) 0.022(2) 0.0166(19) 0.0012(18) 0.0014(16) 0.0026(18)
    C3B 0.019(2) 0.020(2) 0.026(2) 0.0002(17) -0.0013(17) 0.007(2)
    C4B 0.020(2) 0.028(3) 0.0185(19) -0.0049(19) -0.0027(16) 0.001(2)
    C5B 0.024(2) 0.021(2) 0.0141(18) -0.0022(17) -0.0021(16) 0.0000(18)
    C6B 0.0152(19) 0.018(2) 0.0122(17) -0.0054(15) 0.0011(15) -0.0010(17)
    C7B 0.021(2) 0.020(2) 0.0133(18) -0.0024(17) 0.0062(16) -0.0033(18)
    C8B 0.019(2) 0.017(2) 0.016(2) 0.0006(17) 0.0050(16) 0.0041(18)
    C9B 0.020(2) 0.019(2) 0.026(2) 0.0022(17) 0.0098(17) -0.001(2)
    C10B 0.024(2) 0.026(3) 0.031(2) 0.007(2) 0.0083(19) 0.008(2)
    C11B 0.020(2) 0.028(3) 0.022(2) 0.0023(19) 0.0002(17) 0.009(2)
    C12B 0.020(2) 0.021(2) 0.019(2) 0.0012(17) -0.0006(16) 0.0012(18)
    C13B 0.0178(19) 0.014(2) 0.0151(18) 0.0009(16) 0.0059(15) 0.0005(18)
    C14B 0.0174(19) 0.012(2) 0.0160(18) -0.0009(16) 0.0016(15) 0.0015(18)
    C15B 0.0163(19) 0.014(2) 0.024(2) -0.0019(15) 0.0031(16) -0.002(2)
    C16B 0.023(2) 0.014(2) 0.014(2) -0.0007(17) 0.0004(18) -0.0044(17)
    C17B 0.0171(19) 0.017(2) 0.0147(18) -0.0021(16) 0.0040(15) -0.0011(18)
    C18B 0.0157(18) 0.017(2) 0.021(2) 0.0030(16) 0.0051(16) -0.0023(18)
    C19B 0.0145(11) 0.0243(14) 0.0171(11) 0.0086(10) 0.0017(9) 0.0021(11)
    C20B 0.0145(11) 0.0243(14) 0.0171(11) 0.0086(10) 0.0017(9) 0.0021(11)
    C21B 0.0145(11) 0.0243(14) 0.0171(11) 0.0086(10) 0.0017(9) 0.0021(11)
_geom_special_details
;
All e.s.d.'s (except the e.s.d. in the dihedral angle between two l.s. planes)
are estimated using the full covariance matrix. The cell e.s.d.'s are taken
into account individually in the estimation of e.s.d.'s in distances, angles
and torsion angles; correlations between e.s.d.'s in cell parameters are only
used when they are defined by crystal symmetry. An approximate (isotropic)
treatment of cell e.s.d.'s is used for estimating e.s.d.'s involving l.s.
planes.
;
loop_
    _geom_bond_atom_site_label_1
    _geom_bond_atom_site_label_2
    _geom_bond_site_symmetry_2
    _geom_bond_distance
    _geom_bond_publ_flag
    S1A C21A . 1.676(4) ?
    S1A C18A . 1.703(4) ?
    O1A C17A . 1.224(5) ?
    C1A C14A . 1.422(6) ?
    C1A C2A . 1.430(6) ?
    C1A C6A . 1.442(6) ?
    C2A C3A . 1.362(6) ?
    C2A H2AA . 0.9300 ?
    C3A C4A . 1.426(7) ?
    C3A H3AA . 0.9300 ?
    C4A C5A . 1.361(7) ?
    C4A H4AA . 0.9300 ?
    C5A C6A . 1.428(6) ?
    C5A H5AA . 0.9300 ?
    C6A C7A . 1.383(6) ?
    C7A C8A . 1.398(6) ?
    C7A H7AA . 0.9300 ?
    C8A C9A . 1.427(6) ?
    C8A C13A . 1.433(6) ?
    C9A C10A . 1.362(7) ?
    C9A H9AA . 0.9300 ?
    C10A C11A . 1.415(7) ?
    C10A H10A . 0.9300 ?
    C11A C12A . 1.354(7) ?
    C11A H11A . 0.9300 ?
    C12A C13A . 1.437(5) ?
    C12A H12A . 0.9300 ?
    C13A C14A . 1.401(6) ?
    C14A C15A . 1.473(6) ?
    C15A C16A . 1.360(6) ?
    C15A H15A . 0.9300 ?
    C16A C17A . 1.477(6) ?
    C16A H16A . 0.9300 ?
    C17A C18A . 1.476(5) ?
    C18A C19A . 1.463(6) ?
    C19A C20A . 1.421(6) ?
    C19A H19A . 0.9300 ?
    C20A C21A . 1.395(6) ?
    C20A H20A . 0.9300 ?
    C21A H21A . 0.9300 ?
    S1B C21B . 1.692(5) ?
    S1B C18B . 1.700(5) ?
    O1B C17B . 1.226(5) ?
    C1B C14B . 1.400(6) ?
    C1B C2B . 1.427(6) ?
    C1B C6B . 1.438(6) ?
    C2B C3B . 1.372(6) ?
    C2B H2BA . 0.9300 ?
    C3B C4B . 1.409(7) ?
    C3B H3BA . 0.9300 ?
    C4B C5B . 1.353(6) ?
    C4B H4BA . 0.9300 ?
    C5B C6B . 1.435(5) ?
    C5B H5BA . 0.9300 ?
    C6B C7B . 1.383(6) ?
    C7B C8B . 1.408(6) ?
    C7B H7BA . 0.9300 ?
    C8B C9B . 1.437(6) ?
    C8B C13B . 1.440(6) ?
    C9B C10B . 1.368(7) ?
    C9B H9BA . 0.9300 ?
    C10B C11B . 1.415(7) ?
    C10B H10B . 0.9300 ?
    C11B C12B . 1.374(6) ?
    C11B H11B . 0.9300 ?
    C12B C13B . 1.436(5) ?
    C12B H12B . 0.9300 ?
    C13B C14B . 1.417(6) ?
    C14B C15B . 1.495(6) ?
    C15B C16B . 1.331(6) ?
    C15B H15B . 0.9300 ?
    C16B C17B . 1.483(6) ?
    C16B H16B . 0.9300 ?
    C17B C18B . 1.483(6) ?
    C18B C19B . 1.430(6) ?
    C19B C20B . 1.387(6) ?
    C19B H19B . 0.9300 ?
    C20B C21B . 1.355(7) ?
    C20B H20B . 0.9300 ?
    C21B H21B . 0.9300 ?
loop_
    _geom_angle_atom_site_label_1
    _geom_angle_atom_site_label_2
    _geom_angle_atom_site_label_3
    _geom_angle_site_symmetry_1
    _geom_angle_site_symmetry_3
    _geom_angle
    _geom_angle_publ_flag
    C21A S1A C18A . . 93.4(2) ?
    C14A C1A C2A . . 122.3(4) ?
    C14A C1A C6A . . 119.3(4) ?
    C2A C1A C6A . . 118.4(4) ?
    C3A C2A C1A . . 121.5(4) ?
    C3A C2A H2AA . . 119.3 ?
    C1A C2A H2AA . . 119.3 ?
    C2A C3A C4A . . 119.9(4) ?
    C2A C3A H3AA . . 120.1 ?
    C4A C3A H3AA . . 120.1 ?
    C5A C4A C3A . . 120.7(4) ?
    C5A C4A H4AA . . 119.6 ?
    C3A C4A H4AA . . 119.6 ?
    C4A C5A C6A . . 121.2(4) ?
    C4A C5A H5AA . . 119.4 ?
    C6A C5A H5AA . . 119.4 ?
    C7A C6A C5A . . 122.8(4) ?
    C7A C6A C1A . . 118.8(4) ?
    C5A C6A C1A . . 118.4(4) ?
    C6A C7A C8A . . 122.9(4) ?
    C6A C7A H7AA . . 118.5 ?
    C8A C7A H7AA . . 118.5 ?
    C7A C8A C9A . . 121.9(4) ?
    C7A C8A C13A . . 118.2(4) ?
    C9A C8A C13A . . 119.9(4) ?
    C10A C9A C8A . . 120.4(4) ?
    C10A C9A H9AA . . 119.8 ?
    C8A C9A H9AA . . 119.8 ?
    C9A C10A C11A . . 120.5(4) ?
    C9A C10A H10A . . 119.8 ?
    C11A C10A H10A . . 119.8 ?
    C12A C11A C10A . . 120.5(4) ?
    C12A C11A H11A . . 119.8 ?
    C10A C11A H11A . . 119.8 ?
    C11A C12A C13A . . 121.9(4) ?
    C11A C12A H12A . . 119.0 ?
    C13A C12A H12A . . 119.0 ?
    C14A C13A C8A . . 120.5(4) ?
    C14A C13A C12A . . 122.7(4) ?
    C8A C13A C12A . . 116.8(4) ?
    C13A C14A C1A . . 120.0(4) ?
    C13A C14A C15A . . 122.0(4) ?
    C1A C14A C15A . . 117.9(4) ?
    C16A C15A C14A . . 126.6(4) ?
    C16A C15A H15A . . 116.7 ?
    C14A C15A H15A . . 116.7 ?
    C15A C16A C17A . . 125.0(4) ?
    C15A C16A H16A . . 117.5 ?
    C17A C16A H16A . . 117.5 ?
    O1A C17A C18A . . 120.1(4) ?
    O1A C17A C16A . . 123.4(4) ?
    C18A C17A C16A . . 116.4(4) ?
    C19A C18A C17A . . 130.8(4) ?
    C19A C18A S1A . . 111.5(3) ?
    C17A C18A S1A . . 117.7(3) ?
    C20A C19A C18A . . 108.9(4) ?
    C20A C19A H19A . . 125.6 ?
    C18A C19A H19A . . 125.6 ?
    C21A C20A C19A . . 113.8(4) ?
    C21A C20A H20A . . 123.1 ?
    C19A C20A H20A . . 123.1 ?
    C20A C21A S1A . . 112.4(3) ?
    C20A C21A H21A . . 123.8 ?
    S1A C21A H21A . . 123.8 ?
    C21B S1B C18B . . 92.5(2) ?
    C14B C1B C2B . . 122.4(4) ?
    C14B C1B C6B . . 119.2(4) ?
    C2B C1B C6B . . 118.3(4) ?
    C3B C2B C1B . . 121.1(4) ?
    C3B C2B H2BA . . 119.4 ?
    C1B C2B H2BA . . 119.4 ?
    C2B C3B C4B . . 120.1(4) ?
    C2B C3B H3BA . . 120.0 ?
    C4B C3B H3BA . . 120.0 ?
    C5B C4B C3B . . 121.1(4) ?
    C5B C4B H4BA . . 119.4 ?
    C3B C4B H4BA . . 119.4 ?
    C4B C5B C6B . . 121.0(4) ?
    C4B C5B H5BA . . 119.5 ?
    C6B C5B H5BA . . 119.5 ?
    C7B C6B C5B . . 121.3(4) ?
    C7B C6B C1B . . 120.4(4) ?
    C5B C6B C1B . . 118.3(4) ?
    C6B C7B C8B . . 120.8(4) ?
    C6B C7B H7BA . . 119.6 ?
    C8B C7B H7BA . . 119.6 ?
    C7B C8B C9B . . 121.7(4) ?
    C7B C8B C13B . . 119.6(4) ?
    C9B C8B C13B . . 118.7(4) ?
    C10B C9B C8B . . 121.1(4) ?
    C10B C9B H9BA . . 119.5 ?
    C8B C9B H9BA . . 119.5 ?
    C9B C10B C11B . . 120.2(4) ?
    C9B C10B H10B . . 119.9 ?
    C11B C10B H10B . . 119.9 ?
    C12B C11B C10B . . 121.0(4) ?
    C12B C11B H11B . . 119.5 ?
    C10B C11B H11B . . 119.5 ?
    C11B C12B C13B . . 120.7(4) ?
    C11B C12B H12B . . 119.6 ?
    C13B C12B H12B . . 119.6 ?
    C14B C13B C12B . . 122.8(4) ?
    C14B C13B C8B . . 118.9(4) ?
    C12B C13B C8B . . 118.3(4) ?
    C1B C14B C13B . . 120.8(4) ?
    C1B C14B C15B . . 119.2(4) ?
    C13B C14B C15B . . 120.0(4) ?
    C16B C15B C14B . . 125.3(4) ?
    C16B C15B H15B . . 117.4 ?
    C14B C15B H15B . . 117.4 ?
    C15B C16B C17B . . 126.2(4) ?
    C15B C16B H16B . . 116.9 ?
    C17B C16B H16B . . 116.9 ?
    O1B C17B C18B . . 119.9(4) ?
    O1B C17B C16B . . 122.6(4) ?
    C18B C17B C16B . . 117.4(4) ?
    C19B C18B C17B . . 131.0(4) ?
    C19B C18B S1B . . 110.5(3) ?
    C17B C18B S1B . . 118.5(3) ?
    C20B C19B C18B . . 110.8(4) ?
    C20B C19B H19B . . 124.6 ?
    C18B C19B H19B . . 124.6 ?
    C21B C20B C19B . . 114.1(4) ?
    C21B C20B H20B . . 123.0 ?
    C19B C20B H20B . . 123.0 ?
    C20B C21B S1B . . 112.1(3) ?
    C20B C21B H21B . . 123.9 ?
    S1B C21B H21B . . 123.9 ?
loop_
    _geom_torsion_atom_site_label_1
    _geom_torsion_atom_site_label_2
    _geom_torsion_atom_site_label_3
    _geom_torsion_atom_site_label_4
    _geom_torsion_site_symmetry_1
    _geom_torsion_site_symmetry_2
    _geom_torsion_site_symmetry_3
    _geom_torsion_site_symmetry_4
    _geom_torsion
    _geom_torsion_publ_flag
    C14A C1A C2A C3A . . . . 179.9(4) ?
    C6A C1A C2A C3A . . . . -0.9(6) ?
    C1A C2A C3A C4A . . . . 1.8(7) ?
    C2A C3A C4A C5A . . . . -1.1(7) ?
    C3A C4A C5A C6A . . . . -0.4(7) ?
    C4A C5A C6A C7A . . . . -179.6(4) ?
    C4A C5A C6A C1A . . . . 1.2(6) ?
    C14A C1A C6A C7A . . . . -0.7(6) ?
    C2A C1A C6A C7A . . . . -179.8(4) ?
    C14A C1A C6A C5A . . . . 178.6(4) ?
    C2A C1A C6A C5A . . . . -0.6(6) ?
    C5A C6A C7A C8A . . . . 178.2(4) ?
    C1A C6A C7A C8A . . . . -2.6(6) ?
    C6A C7A C8A C9A . . . . -178.3(4) ?
    C6A C7A C8A C13A . . . . 1.7(6) ?
    C7A C8A C9A C10A . . . . 177.2(4) ?
    C13A C8A C9A C10A . . . . -2.7(6) ?
    C8A C9A C10A C11A . . . . 0.6(7) ?
    C9A C10A C11A C12A . . . . 1.8(7) ?
    C10A C11A C12A C13A . . . . -2.1(7) ?
    C7A C8A C13A C14A . . . . 2.6(6) ?
    C9A C8A C13A C14A . . . . -177.4(4) ?
    C7A C8A C13A C12A . . . . -177.5(4) ?
    C9A C8A C13A C12A . . . . 2.4(6) ?
    C11A C12A C13A C14A . . . . 179.8(4) ?
    C11A C12A C13A C8A . . . . -0.1(6) ?
    C8A C13A C14A C1A . . . . -5.9(6) ?
    C12A C13A C14A C1A . . . . 174.3(4) ?
    C8A C13A C14A C15A . . . . 178.3(4) ?
    C12A C13A C14A C15A . . . . -1.5(6) ?
    C2A C1A C14A C13A . . . . -176.0(4) ?
    C6A C1A C14A C13A . . . . 4.8(6) ?
    C2A C1A C14A C15A . . . . 0.0(6) ?
    C6A C1A C14A C15A . . . . -179.2(4) ?
    C13A C14A C15A C16A . . . . -68.5(6) ?
    C1A C14A C15A C16A . . . . 115.5(5) ?
    C14A C15A C16A C17A . . . . -3.7(7) ?
    C15A C16A C17A O1A . . . . -18.5(7) ?
    C15A C16A C17A C18A . . . . 164.3(4) ?
    O1A C17A C18A C19A . . . . 171.3(4) ?
    C16A C17A C18A C19A . . . . -11.4(6) ?
    O1A C17A C18A S1A . . . . -10.4(5) ?
    C16A C17A C18A S1A . . . . 166.9(3) ?
    C21A S1A C18A C19A . . . . -0.1(3) ?
    C21A S1A C18A C17A . . . . -178.7(3) ?
    C17A C18A C19A C20A . . . . 179.1(4) ?
    S1A C18A C19A C20A . . . . 0.7(4) ?
    C18A C19A C20A C21A . . . . -1.1(5) ?
    C19A C20A C21A S1A . . . . 1.0(4) ?
    C18A S1A C21A C20A . . . . -0.5(3) ?
    C14B C1B C2B C3B . . . . -179.7(4) ?
    C6B C1B C2B C3B . . . . -0.7(6) ?
    C1B C2B C3B C4B . . . . 1.7(7) ?
    C2B C3B C4B C5B . . . . -0.9(7) ?
    C3B C4B C5B C6B . . . . -0.9(7) ?
    C4B C5B C6B C7B . . . . -177.7(4) ?
    C4B C5B C6B C1B . . . . 1.9(6) ?
    C14B C1B C6B C7B . . . . -2.4(6) ?
    C2B C1B C6B C7B . . . . 178.5(4) ?
    C14B C1B C6B C5B . . . . 178.0(4) ?
    C2B C1B C6B C5B . . . . -1.1(6) ?
    C5B C6B C7B C8B . . . . 177.6(4) ?
    C1B C6B C7B C8B . . . . -2.0(6) ?
    C6B C7B C8B C9B . . . . -177.0(4) ?
    C6B C7B C8B C13B . . . . 3.0(6) ?
    C7B C8B C9B C10B . . . . 178.4(4) ?
    C13B C8B C9B C10B . . . . -1.6(6) ?
    C8B C9B C10B C11B . . . . 0.1(7) ?
    C9B C10B C11B C12B . . . . 1.0(7) ?
    C10B C11B C12B C13B . . . . -0.6(7) ?
    C11B C12B C13B C14B . . . . -179.1(4) ?
    C11B C12B C13B C8B . . . . -0.8(6) ?
    C7B C8B C13B C14B . . . . 0.3(6) ?
    C9B C8B C13B C14B . . . . -179.7(4) ?
    C7B C8B C13B C12B . . . . -178.1(4) ?
    C9B C8B C13B C12B . . . . 1.9(6) ?
    C2B C1B C14B C13B . . . . -175.3(4) ?
    C6B C1B C14B C13B . . . . 5.7(6) ?
    C2B C1B C14B C15B . . . . 4.2(6) ?
    C6B C1B C14B C15B . . . . -174.8(4) ?
    C12B C13B C14B C1B . . . . 173.6(4) ?
    C8B C13B C14B C1B . . . . -4.7(6) ?
    C12B C13B C14B C15B . . . . -5.9(6) ?
    C8B C13B C14B C15B . . . . 175.9(4) ?
    C1B C14B C15B C16B . . . . 112.9(5) ?
    C13B C14B C15B C16B . . . . -67.7(6) ?
    C14B C15B C16B C17B . . . . -4.0(7) ?
    C15B C16B C17B O1B . . . . -21.8(7) ?
    C15B C16B C17B C18B . . . . 161.7(4) ?
    O1B C17B C18B C19B . . . . 169.3(4) ?
    C16B C17B C18B C19B . . . . -14.0(7) ?
    O1B C17B C18B S1B . . . . -11.8(5) ?
    C16B C17B C18B S1B . . . . 164.8(3) ?
    C21B S1B C18B C19B . . . . 0.3(3) ?
    C21B S1B C18B C17B . . . . -178.8(3) ?
    C17B C18B C19B C20B . . . . 179.2(4) ?
    S1B C18B C19B C20B . . . . 0.3(4) ?
    C18B C19B C20B C21B . . . . -1.0(5) ?
    C19B C20B C21B S1B . . . . 1.2(5) ?
    C18B S1B C21B C20B . . . . -0.8(3) ?
loop_
    _geom_hbond_atom_site_label_D
    _geom_hbond_atom_site_label_H
    _geom_hbond_atom_site_label_A
    _geom_hbond_site_symmetry_A
    _geom_hbond_distance_DH
    _geom_hbond_distance_HA
    _geom_hbond_distance_DA
    _geom_hbond_angle_DHA
    _geom_hbond_publ_flag
    C3A H3AA Cg3 4_555 0.93 2.99 3.679(5) 132 y
    C10A H10A Cg2 4_445 0.93 2.95 3.694(5) 138 y
    C10B H10B Cg5 4_555 0.93 2.93 3.594(5) 129 y
    C15A H15A Cg3 1_565 0.93 2.76 3.550(5) 143 y
    C15B H15B Cg6 1_565 0.93 2.94 3.689(5) 139 y
    C19A H19A Cg4 1_555 0.93 2.72 3.486(5) 140 y
    C19B H19B Cg1 1_565 0.93 2.72 3.458(5) 137 y
