# Supplementary material for: (Z)-3-(9-Anthr­yl)-1-(2-thien­yl)prop-2-en-1-one
Source: Acta Crystallogr Sect E Struct Rep Online. 2009 Aug 15;65(Pt 9):o2168–9. doi: 10.1107/S1600536809031900 (PMC2969873; doi:10.1107/S1600536809031900)
Supplement: Supplementary file 2 [file e-65-o2168-Isup2.hkl]

# 
# h,k,l, Fc-squared, Fo-squared, sigma(Fo-squared) and status flag 
# 
data_I
_shelx_title ' tc2sbm in Pna2(1)  (100K)' 
_shelx_refln_list_code          4 
_shelx_F_calc_maximum      271.49 
_exptl_crystal_F_000      1312.00 
_reflns_d_resolution_high  0.7696 
 
loop_ 
 _symmetry_equiv_pos_as_xyz 
 'x, y, z' 
 '-x, -y, z+1/2' 
 '-x+1/2, y+1/2, z+1/2' 
 'x+1/2, -y+1/2, z' 
 
_cell_length_a    14.6675 
_cell_length_b     5.5096 
_cell_length_c    37.9823 
_cell_angle_alpha  90.000 
_cell_angle_beta   90.000 
_cell_angle_gamma  90.000 
 
_shelx_F_squared_multiplier     1.000 
 
loop_ 
 _refln_index_h 
 _refln_index_k 
 _refln_index_l 
 _refln_F_squared_calc 
 _refln_F_squared_meas 
 _refln_F_squared_sigma 
 _refln_observed_status 
   2   0 -49      169.90      138.82     37.21 o 
   0   0 -48      715.60      905.19     91.39 o 
   2   0 -48      354.67      437.28     72.00 o 
   4   0 -48      433.19      475.21     50.66 o 
   1   1 -48       28.38       21.22     21.50 o 
   2   1 -48      145.12      150.81     26.20 o 
   3   1 -48      128.21      230.01     29.15 o 
   2   0 -47      404.96      411.34     47.79 o 
   4   0 -47       59.46       74.04     33.26 o 
   0   1 -47       40.15       67.29     32.71 o 
   1   1 -47       35.91       47.91     22.51 o 
   2   1 -47      689.97      771.08     40.38 o 
   3   1 -47      262.85      255.70     29.27 o 
   4   1 -47       65.62       35.79     21.60 o 
   5   1 -47      387.58      355.10     31.72 o 
   1   2 -47      177.49      225.37     26.23 o 
   2   2 -47      714.70      792.48     45.64 o 
   0   0 -46      948.69     1047.43    156.23 o 
   2   0 -46       56.55       70.72     31.29 o 
   4   0 -46        6.58       -1.71     27.64 o 
   6   0 -46       38.00       72.07     32.96 o 
   1   1 -46       79.62      111.07     23.91 o 
   2   1 -46        2.18       13.87     19.86 o 
   3   1 -46      300.74      287.33     38.38 o 
   4   1 -46      940.36      974.46     44.00 o 
   5   1 -46      172.84      186.37     26.62 o 
   6   1 -46       39.48       39.99     22.83 o 
   0   2 -46      376.44      470.37     45.07 o 
   1   2 -46       89.82       84.16     22.55 o 
   2   2 -46      488.96      596.47     39.94 o 
   3   2 -46       57.03       30.52     24.22 o 
   4   2 -46      641.58      677.31     47.35 o 
   2   0 -45       32.66       65.57     31.46 o 
   4   0 -45       77.39       54.36     30.65 o 
   6   0 -45     1341.38     1331.64     88.78 o 
   0   1 -45      245.02      229.94     39.67 o 
   1   1 -45      103.84       96.97     23.16 o 
   2   1 -45       80.46       99.87     23.40 o 
   3   1 -45        7.31        2.08     18.76 o 
   4   1 -45      276.78      297.21     30.93 o 
   5   1 -45       55.68       59.82     22.44 o 
   6   1 -45       45.03       67.07     24.37 o 
   7   1 -45       99.98       56.00     23.26 o 
   1   2 -45      339.89      339.61     40.25 o 
   2   2 -45      389.11      442.33     36.76 o 
   3   2 -45       13.48        7.88     22.49 o 
   4   2 -45      298.66      224.32     34.62 o 
   5   2 -45       65.82      118.35     30.73 o 
   0   0 -44      888.23      909.39     83.20 o 
   2   0 -44     1458.59     1324.96     73.46 o 
   4   0 -44      340.12      328.80     50.85 o 
   6   0 -44      147.31      183.63     37.41 o 
   8   0 -44        2.20        9.27     33.64 o 
   1   1 -44        9.24       40.22     20.35 o 
   2   1 -44      136.23      130.34     23.69 o 
   3   1 -44      472.05      381.54     30.90 o 
   4   1 -44      370.19      449.38     32.54 o 
   5   1 -44       52.07       39.61     20.15 o 
   6   1 -44       34.64       20.65     20.98 o 
   7   1 -44       80.95       60.62     23.27 o 
   8   1 -44      453.05      440.74     35.90 o 
   0   2 -44     2145.53     2380.99     81.23 o 
   1   2 -44      139.57      107.15     22.17 o 
   2   2 -44       12.31        0.06     17.69 o 
   3   2 -44       10.11       -8.90     21.26 o 
   4   2 -44      401.97      363.81     38.08 o 
   5   2 -44      208.56      183.91     33.01 o 
   6   2 -44        1.38       16.38     27.20 o 
   1   3 -44       73.01      128.73     41.88 o 
   2   3 -44       40.19       99.35     39.97 o 
   3   3 -44       18.40       13.11     31.90 o 
   2   0 -43     1146.36     1164.97     63.96 o 
   4   0 -43       40.69      -24.65     25.08 o 
   6   0 -43      819.63      940.25     59.67 o 
   8   0 -43      140.30      118.39     39.26 o 
   0   1 -43      158.61      168.89     42.38 o 
   1   1 -43       29.24       52.81     20.63 o 
   2   1 -43     1652.22     1689.53     51.61 o 
   3   1 -43      669.63      649.65     36.28 o 
   4   1 -43      574.98      567.77     50.22 o 
   5   1 -43        2.72       15.82     18.76 o 
   6   1 -43      129.15      144.04     24.39 o 
   7   1 -43       15.26       32.62     23.01 o 
   8   1 -43       38.22       34.04     21.03 o 
   1   2 -43       98.25      140.83     22.00 o 
   2   2 -43       29.90       27.35     18.67 o 
   3   2 -43      200.71      198.68     28.59 o 
   4   2 -43       23.11       10.29     23.06 o 
   5   2 -43       16.60        1.32     25.31 o 
   6   2 -43      711.04      863.28     56.24 o 
   7   2 -43       78.76       98.03     31.23 o 
   0   3 -43       13.91      -13.94     73.48 o 
   1   3 -43       78.61       64.06     37.59 o 
   2   3 -43      190.64      125.42     43.12 o 
   3   3 -43       49.96      -45.01     28.04 o 
   4   3 -43       89.01       97.04     34.96 o 
   0   0 -42      374.35      394.90     62.98 o 
   2   0 -42      145.81      268.79     39.15 o 
   4   0 -42       15.24      -25.37     24.76 o 
   6   0 -42        4.13       47.19     28.49 o 
   8   0 -42      374.49      476.97     54.45 o 
  10   0 -42       15.77       38.83     38.36 o 
   1   1 -42       35.53       25.53     19.83 o 
   2   1 -42      428.37      501.99     32.55 o 
   3   1 -42       74.36       67.34     20.98 o 
   4   1 -42      385.14      428.90     31.64 o 
   5   1 -42       28.01       35.61     21.46 o 
   6   1 -42       85.79       48.66     20.23 o 
   7   1 -42      108.85      130.21     24.87 o 
   8   1 -42      624.50      697.55     38.64 o 
   9   1 -42       16.74        8.36     26.49 o 
   0   2 -42      639.26      712.36     49.44 o 
   1   2 -42      214.64      229.50     24.69 o 
   2   2 -42       80.47       48.23     18.93 o 
   3   2 -42      189.87      160.05     27.11 o 
   4   2 -42       62.34       -2.74     21.76 o 
   5   2 -42      262.44      221.97     32.75 o 
   6   2 -42       48.06       60.00     28.27 o 
   7   2 -42        5.46        4.52     26.46 o 
   8   2 -42       54.42       79.41     34.41 o 
   1   3 -42      131.51      118.00     40.03 o 
   2   3 -42       47.84       15.51     35.64 o 
   3   3 -42      361.34      321.60     53.62 o 
   4   3 -42      675.50      780.89     60.11 o 
   5   3 -42      251.11      110.08     47.99 o 
   6   3 -42      158.37      340.39     52.32 o 
   2   0 -41     1682.94     1728.98     73.27 o 
   4   0 -41      287.94      352.26     41.91 o 
   6   0 -41      713.81      849.13    107.79 o 
   8   0 -41       41.18       72.88     36.44 o 
  10   0 -41      226.75      228.49     45.43 o 
   0   1 -41      202.60      153.48     34.07 o 
   1   1 -41      139.84      136.07     22.75 o 
   2   1 -41     2277.23     2375.29     58.15 o 
   3   1 -41      351.32      326.74     27.98 o 
   4   1 -41       35.24       23.12     19.08 o 
   5   1 -41       36.35       24.98     19.35 o 
   6   1 -41       44.03       65.14     20.85 o 
   7   1 -41       74.16       72.26     23.06 o 
   8   1 -41      764.61      788.31     39.95 o 
   9   1 -41       55.55       33.11     22.43 o 
  10   1 -41      235.35      330.32     50.98 o 
   1   2 -41      281.39      319.64     26.63 o 
   2   2 -41      505.97      496.76     36.65 o 
   3   2 -41      360.44      377.74     32.61 o 
   4   2 -41       28.88       24.39     23.44 o 
   5   2 -41      610.12      623.82     43.57 o 
   6   2 -41      446.62      532.10     42.04 o 
   7   2 -41        4.06        2.89     24.97 o 
   8   2 -41        5.98       -8.66     26.48 o 
   9   2 -41       62.03       38.60     30.56 o 
   0   3 -41       27.56       57.83     49.20 o 
   1   3 -41       18.65       27.41     38.56 o 
   2   3 -41      162.89      199.19     54.80 o 
   3   3 -41      726.91      700.92     67.47 o 
   4   3 -41       96.66       47.13     35.31 o 
   5   3 -41      130.29      134.72     36.48 o 
   6   3 -41        5.50      -11.45     25.49 o 
   0   0 -40        4.03       62.37     41.25 o 
   2   0 -40      177.26      140.93     33.09 o 
   4   0 -40      384.30      327.90     56.76 o 
   6   0 -40       39.47       37.45     34.69 o 
   8   0 -40      844.82      890.94     63.58 o 
  10   0 -40      148.16      178.73     41.60 o 
   1   1 -40      823.78      762.73     36.56 o 
   2   1 -40      169.22      150.09     23.27 o 
   3   1 -40      440.41      480.18     33.17 o 
   4   1 -40     1542.61     1470.85     47.25 o 
   5   1 -40      121.96      146.06     36.20 o 
   6   1 -40       62.60       99.29     21.82 o 
   7   1 -40       13.58        5.51     19.30 o 
   8   1 -40      138.56      147.75     24.73 o 
   9   1 -40      112.17      145.38     26.08 o 
  10   1 -40      103.14       64.76     29.24 o 
   0   2 -40      444.19      465.75     41.45 o 
   1   2 -40       20.19       36.91     18.19 o 
   2   2 -40      163.01      157.39     22.04 o 
   3   2 -40      115.27       84.41     19.39 o 
   4   2 -40      571.74      543.20     40.13 o 
   5   2 -40      285.84      351.04     35.64 o 
   6   2 -40      216.97      218.77     31.84 o 
   7   2 -40       34.82       17.40     25.32 o 
   8   2 -40      426.18      526.47     46.88 o 
   9   2 -40       19.08       13.87     34.40 o 
   1   3 -40       47.65       41.61     31.59 o 
   2   3 -40       45.86       93.64     47.46 o 
   3   3 -40       31.75       56.86     34.57 o 
   4   3 -40      208.49      230.57     44.12 o 
   5   3 -40       21.57       34.99     29.70 o 
   6   3 -40      210.92      164.82     46.42 o 
   7   3 -40       15.52       10.71     30.85 o 
   0   4 -40      265.88      206.08     59.83 o 
   1   4 -40       58.67       56.38     33.28 o 
   2   4 -40       98.31      163.21     41.78 o 
   3   4 -40        7.00      -23.05     45.43 o 
   2   0 -39      286.88      337.84     39.56 o 
   4   0 -39       18.22       19.72     26.19 o 
   6   0 -39     1683.36     1861.61     73.73 o 
   8   0 -39      172.05      154.62     36.86 o 
  10   0 -39       70.72       27.26     40.08 o 
   0   1 -39      402.56      373.91     40.53 o 
   1   1 -39      290.39      307.91     26.93 o 
   2   1 -39      154.96      214.25     24.78 o 
   3   1 -39       47.39       44.90     23.57 o 
   4   1 -39        0.38       22.23     17.93 o 
   5   1 -39      261.54      306.95     27.25 o 
   6   1 -39      161.93       99.80     21.35 o 
   7   1 -39        2.80      -31.38     15.69 o 
   8   1 -39        4.74       -2.52     18.89 o 
   9   1 -39      113.52      123.88     25.02 o 
  10   1 -39      592.65      705.12     49.31 o 
  11   1 -39       27.57      -18.06     25.15 o 
   1   2 -39       27.30       33.88     17.83 o 
   2   2 -39      396.64      370.99     26.49 o 
   3   2 -39       30.94       27.66     17.14 o 
   4   2 -39      105.86      141.34     27.26 o 
   5   2 -39       87.60       55.72     24.25 o 
   6   2 -39     1221.46     1367.26     56.94 o 
   7   2 -39       73.12       47.10     26.04 o 
   8   2 -39       29.81       20.14     25.42 o 
   9   2 -39       15.39      -37.55     24.47 o 
  10   2 -39      168.88      163.15     36.93 o 
   0   3 -39       61.63       82.16     60.09 o 
   1   3 -39       73.61       85.86     33.39 o 
   2   3 -39      831.26      870.12     70.67 o 
   3   3 -39      166.15      124.77     37.71 o 
   4   3 -39        7.00      -11.97     28.58 o 
   5   3 -39       26.65       47.30     28.62 o 
   6   3 -39       46.66       72.97     32.24 o 
   7   3 -39       28.57        1.07     25.59 o 
   8   3 -39      139.51      185.25     47.66 o 
   1   4 -39        4.16       46.93     42.60 o 
   2   4 -39       21.17       17.16     31.71 o 
   3   4 -39       54.40       92.75     35.76 o 
   4   4 -39      121.12       91.46     39.22 o 
   0   0 -38    14226.42    14000.72    327.81 o 
   2   0 -38       93.13      106.48     30.59 o 
   4   0 -38      172.09      203.51     34.02 o 
   6   0 -38       50.23       65.57     28.88 o 
   8   0 -38       66.99       63.81     36.01 o 
  10   0 -38      230.26      256.45     67.83 o 
  12   0 -38      144.25      151.53     40.90 o 
   1   1 -38       72.18       93.05     20.49 o 
   2   1 -38      770.36      729.83     34.73 o 
   3   1 -38      164.08      173.58     23.35 o 
   4   1 -38       80.87       86.17     23.15 o 
   5   1 -38       97.59      103.20     21.21 o 
   6   1 -38      469.47      538.07     32.04 o 
   7   1 -38       85.09       62.45     21.95 o 
   8   1 -38       31.22        7.18     18.63 o 
   9   1 -38       72.23      100.82     23.91 o 
  10   1 -38       87.76       44.29     27.50 o 
  11   1 -38      100.14       49.62     28.62 o 
   0   2 -38      208.54      219.10     32.65 o 
   1   2 -38       46.26       37.13     17.51 o 
   2   2 -38      784.75      779.56     46.50 o 
   3   2 -38      320.03      260.11     23.94 o 
   4   2 -38       10.41        1.94     21.55 o 
   5   2 -38      307.96      250.69     39.08 o 
   6   2 -38       58.94       64.48     25.01 o 
   7   2 -38       23.34        0.29     23.61 o 
   8   2 -38      261.67      344.29     39.02 o 
   9   2 -38       42.67       40.30     31.78 o 
  10   2 -38      378.72      437.62     47.88 o 
   1   3 -38       33.63       72.98     32.14 o 
   2   3 -38      122.63      144.62     36.69 o 
   3   3 -38      333.32      370.96     51.08 o 
   4   3 -38      227.23      220.65     42.50 o 
   5   3 -38      307.28      340.25     45.76 o 
   6   3 -38       83.61      108.80     26.29 o 
   7   3 -38       67.92       31.92     24.43 o 
   8   3 -38       47.40       33.95     26.32 o 
   9   3 -38       74.55       78.71     28.79 o 
   0   4 -38      272.48      274.95     63.64 o 
   1   4 -38      108.54      153.35     44.88 o 
   2   4 -38       21.32       53.85     32.94 o 
   3   4 -38        4.38       15.87     31.60 o 
   4   4 -38        8.02       42.55     43.01 o 
   5   4 -38       25.26       -5.01     56.06 o 
   2   0 -37     1827.63     1728.82     68.71 o 
   4   0 -37      564.37      626.00     46.10 o 
   6   0 -37     1242.09     1120.48     74.09 o 
   8   0 -37      310.89      323.85     39.57 o 
  10   0 -37       99.32       67.10     34.38 o 
  12   0 -37       52.34       61.70     35.50 o 
   0   1 -37     1005.22     1076.51     55.80 o 
   1   1 -37      227.09      282.19     25.19 o 
   2   1 -37      325.83      367.13     36.74 o 
   3   1 -37       23.30        9.96     16.66 o 
   4   1 -37      119.93      167.99     22.66 o 
   5   1 -37       39.02       19.59     18.28 o 
   6   1 -37      243.74      277.91     25.55 o 
   7   1 -37      100.96      134.72     22.27 o 
   8   1 -37       56.18       70.29     21.04 o 
   9   1 -37       32.15       27.45     22.37 o 
  10   1 -37     1342.85     1575.28     64.31 o 
  11   1 -37       15.25       42.72     26.77 o 
  12   1 -37      337.58      446.30     53.07 o 
   1   2 -37       65.06       50.39     17.57 o 
   2   2 -37      516.80      532.38     28.91 o 
   3   2 -37      309.65      304.08     24.53 o 
   4   2 -37      159.97       92.98     24.96 o 
   5   2 -37       13.85        8.96     21.08 o 
   6   2 -37      516.51      594.62     40.44 o 
   7   2 -37      360.26      313.10     36.69 o 
   8   2 -37       10.51       22.82     25.01 o 
   9   2 -37      163.10      155.98     32.62 o 
  10   2 -37       87.62       93.23     47.04 o 
  11   2 -37      122.99       63.02     30.57 o 
   0   3 -37      101.68      216.54     62.82 o 
   1   3 -37      152.32      142.89     38.51 o 
   2   3 -37     1041.37     1004.24     72.03 o 
   3   3 -37       28.21       31.45     29.92 o 
   4   3 -37       47.06       38.89     30.97 o 
   5   3 -37      299.17      259.51     42.74 o 
   6   3 -37       22.35       41.64     22.10 o 
   7   3 -37       82.53       57.84     33.92 o 
   8   3 -37      114.87      123.98     29.41 o 
   9   3 -37        9.95        8.00     25.15 o 
   1   4 -37       40.06       59.40     31.02 o 
   2   4 -37      103.45       52.03     31.72 o 
   3   4 -37       63.62       84.76     34.30 o 
   4   4 -37      569.44      645.40     79.10 o 
   5   4 -37      153.01      214.11     52.65 o 
   6   4 -37      632.93      647.41     91.98 o 
   0   0 -36     9306.83     8896.38    257.38 o 
   2   0 -36      679.83      599.07     50.07 o 
   4   0 -36      597.57      587.70     45.13 o 
   6   0 -36      269.28      272.26     39.95 o 
   8   0 -36      349.48      304.84     38.52 o 
  10   0 -36      170.01      250.23     42.22 o 
  12   0 -36      158.45       82.22     56.68 o 
   1   1 -36      855.50      769.15     34.38 o 
   2   1 -36      222.08      281.31     25.04 o 
   3   1 -36      160.21      177.32     22.13 o 
   4   1 -36       29.88       18.41     17.44 o 
   5   1 -36      134.30      106.67     20.89 o 
   6   1 -36      963.40      972.95     38.27 o 
   7   1 -36      134.93      102.45     20.97 o 
   8   1 -36      116.74      106.83     21.83 o 
   9   1 -36       20.40       21.60     20.89 o 
  10   1 -36       42.03        1.32     23.95 o 
  11   1 -36       18.07       -1.02     24.77 o 
  12   1 -36      454.23      402.73     41.68 o 
   0   2 -36      402.89      387.72     36.40 o 
   1   2 -36      106.80       77.38     18.24 o 
   2   2 -36       75.91       85.91     17.96 o 
   3   2 -36      154.89      155.25     20.05 o 
   4   2 -36       25.33       14.08     20.92 o 
   5   2 -36      209.69      210.05     29.62 o 
   6   2 -36      440.77      498.41     42.23 o 
   7   2 -36      198.15      173.21     41.84 o 
   8   2 -36      124.29      138.99     30.03 o 
   9   2 -36       43.15        9.66     24.21 o 
  10   2 -36      820.29      827.56     57.49 o 
  11   2 -36       18.34       26.53     25.31 o 
   1   3 -36       45.78       19.34     28.15 o 
   2   3 -36      244.31      263.22     68.13 o 
   3   3 -36       82.93       91.11     38.30 o 
   4   3 -36      831.35      890.16     67.89 o 
   5   3 -36      127.43      104.93     30.99 o 
   6   3 -36      288.20      326.80     32.59 o 
   7   3 -36       13.36        1.19     21.83 o 
   8   3 -36      323.70      434.83     57.60 o 
   9   3 -36       19.06       -5.43     23.06 o 
  10   3 -36       45.87       47.44     28.14 o 
   0   4 -36      941.87      809.61     96.26 o 
   1   4 -36       91.41       90.06     33.99 o 
   2   4 -36       45.82       99.10     43.32 o 
   3   4 -36       44.53       41.84     36.96 o 
   4   4 -36      275.35      312.06     48.35 o 
   5   4 -36       43.82      105.06     42.06 o 
   6   4 -36       43.36       37.43     41.46 o 
   7   4 -36       54.64       61.20     36.14 o 
   2   0 -35     1274.27     1255.30     58.33 o 
   4   0 -35     1648.85     1572.20     64.06 o 
   6   0 -35     1583.34     1596.95     78.98 o 
   8   0 -35      739.30      730.22     65.13 o 
  10   0 -35      128.27      179.45     44.14 o 
  12   0 -35      111.61      154.22     39.30 o 
   0   1 -35     1146.01     1063.55     71.41 o 
   1   1 -35      541.61      539.56     43.07 o 
   2   1 -35     2881.96     2762.98     58.09 o 
   3   1 -35      475.10      428.84     27.67 o 
   4   1 -35      420.02      410.01     37.23 o 
   5   1 -35      288.80      264.45     24.80 o 
   6   1 -35      349.96      334.73     28.24 o 
   7   1 -35       96.89       75.93     19.29 o 
   8   1 -35      103.88      135.78     22.90 o 
   9   1 -35       25.52       24.90     18.80 o 
  10   1 -35     1018.92     1197.42     51.08 o 
  11   1 -35        0.22       -9.12     31.90 o 
  12   1 -35      477.71      532.07     44.60 o 
  13   1 -35       64.87       78.01     36.27 o 
   1   2 -35       63.69       31.03     16.16 o 
   2   2 -35      134.53      105.84     18.45 o 
   3   2 -35       89.76       99.99     18.91 o 
   4   2 -35      854.42      888.82     44.25 o 
   5   2 -35      127.32      104.74     25.34 o 
   6   2 -35      664.24      741.00     42.49 o 
   7   2 -35      314.64      315.22     47.71 o 
   8   2 -35      112.20      108.15     38.28 o 
   9   2 -35       73.45       73.94     32.46 o 
  10   2 -35      793.33      604.11     50.10 o 
  11   2 -35       55.90       57.75     24.02 o 
  12   2 -35      362.59      336.44     37.60 o 
   0   3 -35      805.00      832.55    140.97 o 
   1   3 -35       98.70       83.11     32.34 o 
   2   3 -35      142.77      123.15     34.95 o 
   3   3 -35      322.58      302.67     45.45 o 
   4   3 -35      531.94      611.26     57.43 o 
   5   3 -35       40.61       46.29     26.24 o 
   6   3 -35       49.53       78.59     23.29 o 
   7   3 -35       97.75       65.69     24.03 o 
   8   3 -35        7.50      -20.23     20.76 o 
   9   3 -35       49.53       66.29     25.28 o 
  10   3 -35        3.42       18.39     25.59 o 
   1   4 -35       13.92       21.52     48.39 o 
   2   4 -35      447.51      459.34     54.50 o 
   3   4 -35        0.82       49.66     31.56 o 
   4   4 -35      427.93      471.28     59.54 o 
   5   4 -35      179.11      229.82     62.71 o 
   6   4 -35       48.23       93.93     36.00 o 
   7   4 -35      113.97       72.52     40.03 o 
   8   4 -35      494.57      400.60     65.08 o 
   0   5 -35      617.23      752.89     98.72 o 
   1   5 -35       89.40      146.97     39.22 o 
   0   0 -34     4724.66     4463.42    151.22 o 
   2   0 -34     1109.89     1106.94     54.57 o 
   4   0 -34     1328.54     1286.01     58.45 o 
   6   0 -34      139.37      142.61     32.94 o 
   8   0 -34      933.05      899.96     53.11 o 
  10   0 -34       80.71       87.60     34.28 o 
  12   0 -34        7.47       27.66     32.92 o 
   1   1 -34      735.93      812.54     37.89 o 
   2   1 -34     1351.12     1372.88     41.47 o 
   3   1 -34      321.68      277.53     35.22 o 
   4   1 -34       38.89       49.31     18.11 o 
   5   1 -34      414.44      423.03     27.53 o 
   6   1 -34      187.52      194.14     22.32 o 
   7   1 -34      191.50      246.31     23.93 o 
   8   1 -34       98.49       96.02     20.90 o 
   9   1 -34      166.27      151.10     22.85 o 
  10   1 -34       16.75       40.35     19.12 o 
  11   1 -34       29.03       35.40     21.50 o 
  12   1 -34       29.30       35.65     28.58 o 
  13   1 -34        0.92       34.65     36.81 o 
   0   2 -34     1280.46     1211.06     53.17 o 
   1   2 -34      164.16      189.49     20.24 o 
   2   2 -34      148.26      214.03     30.03 o 
   3   2 -34      430.13      422.34     41.32 o 
   4   2 -34      119.48      103.98     24.12 o 
   5   2 -34       99.41       90.06     23.67 o 
   6   2 -34       21.42       -5.20     19.74 o 
   7   2 -34      133.60      144.93     38.35 o 
   8   2 -34      107.29      143.27     29.96 o 
   9   2 -34       97.04       50.76     26.51 o 
  10   2 -34      221.73      217.51     42.76 o 
  11   2 -34       78.28       46.61     24.35 o 
  12   2 -34      205.51      223.02     41.21 o 
   1   3 -34       44.53       65.48     30.55 o 
   2   3 -34       95.09      102.90     33.01 o 
   3   3 -34      177.19      138.57     36.86 o 
   4   3 -34     1127.01     1167.02     71.21 o 
   5   3 -34       52.37        8.72     15.46 o 
   6   3 -34      263.31      392.88     38.68 o 
   7   3 -34      250.38      207.22     29.53 o 
   8   3 -34      682.21      746.58     45.75 o 
   9   3 -34       46.53       94.32     26.34 o 
  10   3 -34       36.68       24.31     25.77 o 
  11   3 -34      910.28      752.73     56.82 o 
   0   4 -34     1317.40     1556.67    122.26 o 
   1   4 -34       20.06       -5.23     22.50 o 
   2   4 -34      326.59      467.59     53.96 o 
   3   4 -34      497.22      458.77     52.66 o 
   4   4 -34      202.23      280.67     45.31 o 
   5   4 -34       70.10      166.62     37.41 o 
   6   4 -34      330.17      301.31     53.72 o 
   7   4 -34       22.93       35.35     67.75 o 
   8   4 -34      976.95     1259.25     97.64 o 
   1   5 -34      109.70      155.32     38.96 o 
   2   5 -34      119.01      220.45     42.42 o 
   3   5 -34       64.74       39.18     29.70 o 
   2   0 -33      663.22      769.86     47.08 o 
   4   0 -33     1198.15     1131.68     54.64 o 
   6   0 -33      172.49      216.86     33.34 o 
   8   0 -33     1342.14     1180.82     57.38 o 
  10   0 -33       17.94       15.42     34.86 o 
  12   0 -33       42.02       48.48     31.56 o 
  14   0 -33     1433.86     1564.00    172.31 o 
   0   1 -33     2207.01     1980.40     68.71 o 
   1   1 -33      814.91      809.67     33.42 o 
   2   1 -33       24.79       12.67     16.83 o 
   3   1 -33       11.70        8.69     15.88 o 
   4   1 -33       94.85       59.83     19.92 o 
   5   1 -33       19.31        7.58     16.17 o 
   6   1 -33      338.13      348.30     26.03 o 
   7   1 -33      262.72      231.65     23.57 o 
   8   1 -33     1442.17     1506.88     46.17 o 
   9   1 -33       85.42       66.53     20.11 o 
  10   1 -33      598.27      641.67     34.50 o 
  11   1 -33       14.59        7.84     25.72 o 
  12   1 -33      195.80      265.16     31.15 o 
  13   1 -33      212.36      174.87     42.50 o 
   1   2 -33      260.20      279.49     21.88 o 
   2   2 -33      101.76      101.86     17.53 o 
   3   2 -33      212.47      189.68     26.22 o 
   4   2 -33     1392.54     1424.75     51.25 o 
   5   2 -33      310.49      406.82     32.80 o 
   6   2 -33      139.29       64.49     22.85 o 
   7   2 -33      338.27      337.18     43.63 o 
   8   2 -33      742.43      869.74     49.18 o 
   9   2 -33        0.37      -39.69     21.58 o 
  10   2 -33       69.93       66.68     28.09 o 
  11   2 -33      101.99       83.23     25.16 o 
  12   2 -33      123.44      149.85     28.81 o 
  13   2 -33       25.97       24.57     25.47 o 
   0   3 -33     2294.05     2229.53    134.41 o 
   1   3 -33        5.19      -29.42     23.31 o 
   2   3 -33      146.03      118.66     38.89 o 
   3   3 -33      105.82      121.63     33.97 o 
   4   3 -33      687.28      796.84     62.39 o 
   5   3 -33       49.36       17.48     15.81 o 
   6   3 -33      221.06      209.67     25.70 o 
   7   3 -33      387.75      321.21     31.88 o 
   8   3 -33      197.41      202.96     47.85 o 
   9   3 -33      101.01      110.60     26.49 o 
  10   3 -33      236.29      266.62     34.06 o 
  11   3 -33      169.37      159.25     33.68 o 
   1   4 -33       15.40       19.76     25.50 o 
   2   4 -33       78.94       87.70     32.81 o 
   3   4 -33      539.84      574.03     57.62 o 
   4   4 -33      355.96      371.74     54.48 o 
   5   4 -33      176.92      151.07     35.38 o 
   6   4 -33      849.19      893.37     83.55 o 
   7   4 -33      229.56      216.12     48.91 o 
   8   4 -33      355.51      387.85     78.17 o 
   9   4 -33      211.65       98.80     43.96 o 
   0   5 -33      668.50      687.14    219.00 o 
   1   5 -33      399.26      389.93     52.05 o 
   2   5 -33      825.26      933.84     77.55 o 
   3   5 -33       40.61       37.38     37.96 o 
   4   5 -33      214.45      195.88     41.35 o 
   0   0 -32     7787.37     7554.53    203.64 o 
   2   0 -32     2504.22     2209.63     71.86 o 
   4   0 -32      663.73      634.15     44.50 o 
   6   0 -32       77.40       67.07     25.66 o 
   8   0 -32      640.09      681.99     56.38 o 
  10   0 -32      374.52      403.83     44.91 o 
  12   0 -32      995.13     1262.93     69.55 o 
  14   0 -32      403.92      309.38     49.76 o 
   1   1 -32      415.25      413.00     26.25 o 
   2   1 -32      142.31      171.81     21.22 o 
   3   1 -32      138.62      187.81     21.46 o 
   4   1 -32      671.87      693.24     36.23 o 
   5   1 -32       14.06       16.86     16.29 o 
   6   1 -32      302.87      331.72     24.99 o 
   7   1 -32      150.79      132.26     20.30 o 
   8   1 -32       86.55       98.23     19.97 o 
   9   1 -32       32.65       39.64     18.20 o 
  10   1 -32      365.80      329.13     33.82 o 
  11   1 -32      105.55       76.15     23.12 o 
  12   1 -32      164.39      188.64     27.12 o 
  13   1 -32      277.25      251.95     45.48 o 
  14   1 -32      292.05      376.80     50.81 o 
   0   2 -32     3605.27     3458.54    114.44 o 
   1   2 -32      116.81      101.75     17.28 o 
   2   2 -32      154.71      174.38     18.44 o 
   3   2 -32       82.60       39.43     16.23 o 
   4   2 -32     1047.08     1097.59     45.39 o 
   5   2 -32       71.92       87.47     22.59 o 
   6   2 -32       12.54       -4.69     18.43 o 
   7   2 -32      162.54      161.60     26.25 o 
   8   2 -32       87.16       94.52     26.74 o 
   9   2 -32      218.47      206.52     31.43 o 
  10   2 -32      189.06      181.13     31.38 o 
  11   2 -32      352.98      358.82     36.54 o 
  12   2 -32       31.21       23.01     22.00 o 
  13   2 -32       65.92       35.15     27.31 o 
   1   3 -32      188.50      217.41     38.48 o 
   2   3 -32      299.69      384.79     59.69 o 
   3   3 -32      847.87      750.13     58.95 o 
   4   3 -32     1175.47     1154.32     84.41 o 
   5   3 -32       12.17        6.18     15.06 o 
   6   3 -32      991.77     1161.38     61.44 o 
   7   3 -32      316.13      267.60     41.17 o 
   8   3 -32      493.91      549.30     43.95 o 
   9   3 -32       37.85       85.83     26.69 o 
  10   3 -32      196.29      252.58     33.36 o 
  11   3 -32       79.98       41.41     23.29 o 
  12   3 -32      115.60      148.28     32.06 o 
   0   4 -32       31.22       50.42     38.42 o 
   1   4 -32       81.54       60.81     28.65 o 
   2   4 -32     1639.00     1780.58     87.63 o 
   3   4 -32       93.31       51.85     27.03 o 
   4   4 -32       96.19       89.47     38.77 o 
   5   4 -32      111.87      111.39     33.25 o 
   6   4 -32       11.16       21.65     32.86 o 
   7   4 -32      184.83      158.90     45.98 o 
   8   4 -32       43.79       50.45     34.44 o 
   9   4 -32       43.08       73.71     40.37 o 
   1   5 -32      210.40      168.68     52.03 o 
   2   5 -32      541.78      604.77     62.18 o 
   3   5 -32      192.81      208.45     41.87 o 
   4   5 -32      147.27      222.18     41.46 o 
   5   5 -32        6.86       64.41     40.53 o 
   2   0 -31      259.91      304.59     34.94 o 
   4   0 -31      726.60      716.72     45.08 o 
   6   0 -31     1536.58     1754.94     64.26 o 
   8   0 -31      115.75      129.42     29.00 o 
  10   0 -31       52.50       60.09     30.57 o 
  12   0 -31        9.69       36.01     28.53 o 
  14   0 -31     1127.94     1057.42    129.76 o 
   0   1 -31      531.51      454.19     37.97 o 
   1   1 -31      994.25     1017.92     32.91 o 
   2   1 -31      285.56      267.51     23.01 o 
   3   1 -31     1211.29     1200.09     38.60 o 
   4   1 -31       94.60      103.25     23.03 o 
   5   1 -31      124.11       97.51     18.91 o 
   6   1 -31       15.14       19.39     16.02 o 
   7   1 -31      205.09      212.07     22.09 o 
   8   1 -31     1137.35     1204.78     41.02 o 
   9   1 -31      306.01      324.37     26.27 o 
  10   1 -31      107.23      144.82     19.98 o 
  11   1 -31      247.39      211.22     28.09 o 
  12   1 -31     1082.56     1196.72     50.43 o 
  13   1 -31       96.89       90.33     29.08 o 
  14   1 -31      117.55      115.24     38.12 o 
   1   2 -31       92.57       97.54     17.18 o 
   2   2 -31      559.22      547.36     25.55 o 
   3   2 -31      103.12       87.84     17.85 o 
   4   2 -31     1042.71     1083.31     44.49 o 
   5   2 -31      300.82      383.56     31.36 o 
   6   2 -31       83.92      113.69     23.39 o 
   7   2 -31       48.29       31.31     29.02 o 
   8   2 -31      403.43      446.29     38.35 o 
   9   2 -31      430.13      429.53     37.90 o 
  10   2 -31      665.16      534.67     41.86 o 
  11   2 -31      572.28      556.83     41.98 o 
  12   2 -31       51.46       30.75     21.50 o 
  13   2 -31      147.45      169.67     41.96 o 
   0   3 -31     2090.36     2253.77    124.31 o 
   1   3 -31       17.66        9.93     32.58 o 
   2   3 -31       35.43       49.88     27.56 o 
   3   3 -31      291.89      247.60     39.11 o 
   4   3 -31      192.74      230.00     39.46 o 
   5   3 -31       84.94       73.29     17.77 o 
   6   3 -31      297.56      369.53     29.47 o 
   7   3 -31       36.70        5.30     19.32 o 
   8   3 -31      340.96      319.27     33.59 o 
   9   3 -31      136.60      174.53     29.48 o 
  10   3 -31      172.76      181.61     29.51 o 
  11   3 -31      292.66      258.98     36.01 o 
  12   3 -31      253.79      322.08     39.83 o 
   1   4 -31        0.88       22.30     24.72 o 
   2   4 -31       25.75       27.11     28.87 o 
   3   4 -31       42.67       29.85     27.19 o 
   4   4 -31      681.27      647.27     58.74 o 
   5   4 -31       90.13      149.78     40.95 o 
   6   4 -31       25.46       68.68     35.26 o 
   7   4 -31       64.40       39.18     34.28 o 
   8   4 -31      354.95      428.78     63.22 o 
   9   4 -31        0.92        2.63     30.69 o 
  10   4 -31      275.29      172.66     49.95 o 
   0   5 -31      728.50      975.98    116.12 o 
   1   5 -31      765.59      628.27     61.27 o 
   2   5 -31      767.23      681.79     64.19 o 
   3   5 -31      442.65      389.36     78.02 o 
   4   5 -31       47.02       55.84     50.46 o 
   5   5 -31      176.81      230.63     63.97 o 
   6   5 -31       49.96       -6.70     28.95 o 
   0   0 -30     1568.17     1666.82    202.77 o 
   2   0 -30     1154.87     1081.19     51.25 o 
   4   0 -30       68.48       56.16     25.82 o 
   6   0 -30      210.44      203.81     30.91 o 
   8   0 -30     2297.73     2146.24     70.60 o 
  10   0 -30     1745.17     1866.02     77.30 o 
  12   0 -30      600.93      600.15     55.14 o 
  14   0 -30       38.38       30.16     73.38 o 
   1   1 -30      616.84      669.83     27.71 o 
   2   1 -30     1283.46     1221.43     42.54 o 
   3   1 -30     2611.62     2617.38     53.66 o 
   4   1 -30      871.41      843.79     32.71 o 
   5   1 -30        2.15       -3.62     15.93 o 
   6   1 -30     2760.72     2598.18     59.22 o 
   7   1 -30      527.28      498.51     27.24 o 
   8   1 -30       47.21       48.46     25.00 o 
   9   1 -30      110.36       96.10     19.86 o 
  10   1 -30      222.98      200.75     21.23 o 
  11   1 -30       20.47       18.07     19.13 o 
  12   1 -30      833.13      896.33     48.85 o 
  13   1 -30      164.61      178.53     33.16 o 
  14   1 -30      343.11      438.01     68.84 o 
   0   2 -30     1288.26     1075.32     47.21 o 
   1   2 -30      604.24      611.28     26.68 o 
   2   2 -30     5328.79     5145.37     73.48 o 
   3   2 -30      360.54      368.30     21.63 o 
   4   2 -30     2279.64     1984.33     56.30 o 
   5   2 -30     1394.80     1458.75     49.78 o 
   6   2 -30       61.67       51.63     20.41 o 
   7   2 -30       14.25       18.19     19.39 o 
   8   2 -30      125.99      132.98     27.36 o 
   9   2 -30      150.80       80.40     31.77 o 
  10   2 -30      530.53      522.93     51.90 o 
  11   2 -30       27.89       29.71     23.73 o 
  12   2 -30      106.03       81.45     32.24 o 
  13   2 -30      156.02      209.21     38.98 o 
  14   2 -30      119.51      109.41     30.88 o 
   1   3 -30       23.30       31.13     23.71 o 
   2   3 -30      684.18      693.93     54.40 o 
   3   3 -30      186.07      153.23     32.35 o 
   4   3 -30      253.29      273.62     45.93 o 
   5   3 -30      273.89      229.50     22.54 o 
   6   3 -30     1334.88     1408.90     47.50 o 
   7   3 -30       80.75       62.62     22.07 o 
   8   3 -30      259.34      230.14     29.37 o 
   9   3 -30       30.85       57.79     25.64 o 
  10   3 -30       40.56       44.30     23.98 o 
  11   3 -30      363.86      436.63     37.97 o 
  12   3 -30       15.95        1.89     22.44 o 
   0   4 -30      246.89      222.09     53.94 o 
   1   4 -30       66.34       73.27     36.54 o 
   2   4 -30      202.92      275.63     41.83 o 
   3   4 -30      251.42      264.84     42.39 o 
   4   4 -30      301.29      281.84     42.15 o 
   5   4 -30       63.01       88.39     30.01 o 
   6   4 -30      104.00      127.44     43.99 o 
   7   4 -30       75.34       95.91     38.46 o 
   8   4 -30     1018.39      975.67     83.48 o 
   9   4 -30       31.07       67.75     36.35 o 
  10   4 -30      730.67      935.55     84.53 o 
   1   5 -30      735.55      710.39     65.15 o 
   2   5 -30       80.52      181.14     52.36 o 
   3   5 -30      220.33      295.22     57.17 o 
   4   5 -30      165.58      182.98     39.01 o 
   5   5 -30      369.78      365.29     59.50 o 
   6   5 -30      268.28      416.66     90.26 o 
   7   5 -30      262.47      230.89     66.59 o 
   2   0 -29     2935.93     2977.02     82.03 o 
   4   0 -29      479.36      422.95     36.94 o 
   6   0 -29      649.03      659.37     43.59 o 
   8   0 -29       73.87       62.34     24.84 o 
  10   0 -29     1148.99     1131.64     51.67 o 
  12   0 -29      222.92      334.14     42.69 o 
  14   0 -29      925.98      927.62    176.83 o 
   0   1 -29     1344.75     1146.37     45.57 o 
   1   1 -29       82.42      117.16     17.25 o 
   2   1 -29     2883.62     3000.24     52.58 o 
   3   1 -29     2670.46     2603.23     52.77 o 
   4   1 -29      411.37      380.16     24.99 o 
   5   1 -29      179.78      191.10     29.94 o 
   6   1 -29      287.89      283.09     22.72 o 
   7   1 -29     1030.41      979.95     34.37 o 
   8   1 -29      145.57      118.62     18.93 o 
   9   1 -29       93.08       53.73     19.96 o 
  10   1 -29      438.96      533.55     28.50 o 
  11   1 -29      255.17      234.88     27.91 o 
  12   1 -29      420.38      432.24     38.12 o 
  13   1 -29      772.09      683.29     49.88 o 
  14   1 -29       32.69       69.71     34.61 o 
  15   1 -29       78.62       74.70     40.22 o 
   1   2 -29      803.58      937.52     30.72 o 
   2   2 -29       46.61       44.23     13.39 o 
   3   2 -29      491.18      483.10     24.21 o 
   4   2 -29      527.26      518.43     32.88 o 
   5   2 -29     1458.79     1267.37     46.60 o 
   6   2 -29       78.58       46.32     20.13 o 
   7   2 -29      148.00      131.80     23.86 o 
   8   2 -29       48.75       36.44     22.10 o 
   9   2 -29      320.48      352.39     37.54 o 
  10   2 -29       38.07       10.61     21.72 o 
  11   2 -29      158.97      148.90     28.04 o 
  12   2 -29      582.58      624.16     48.18 o 
  13   2 -29       82.05       82.83     28.37 o 
  14   2 -29      332.10      346.24     42.63 o 
   0   3 -29      129.71      221.88     51.53 o 
   1   3 -29       62.07       56.12     25.75 o 
   2   3 -29      366.57      354.95     41.36 o 
   3   3 -29      719.29      668.75     52.63 o 
   4   3 -29      270.82      261.98     51.41 o 
   5   3 -29      192.50      193.77     27.31 o 
   6   3 -29      537.64      492.70     30.76 o 
   7   3 -29      382.48      340.92     30.69 o 
   8   3 -29      685.06      735.46     42.42 o 
   9   3 -29      179.61      251.98     31.19 o 
  10   3 -29       67.89       72.54     31.66 o 
  11   3 -29      405.69      428.69     37.63 o 
  12   3 -29      388.47      364.17     44.58 o 
  13   3 -29      228.99      250.93     37.21 o 
   1   4 -29      226.81      175.74     36.88 o 
   2   4 -29       70.39        4.12     32.54 o 
   3   4 -29      211.80      288.64     45.71 o 
   4   4 -29     1456.19     1661.62     80.04 o 
   5   4 -29       43.39       76.68     47.58 o 
   6   4 -29      149.86      289.50     50.91 o 
   7   4 -29       49.07       40.37     35.48 o 
   8   4 -29      561.42      732.27     75.62 o 
   9   4 -29        0.35       31.20     33.34 o 
  10   4 -29       11.97       68.21     38.15 o 
  11   4 -29      125.56      153.87     34.48 o 
   0   5 -29     1058.96     1326.80    114.22 o 
   1   5 -29      772.05      697.58     72.44 o 
   2   5 -29      118.69      163.38     36.19 o 
   3   5 -29      275.48      221.84     39.15 o 
   4   5 -29        4.26       16.39     26.50 o 
   5   5 -29      382.20      316.47     56.13 o 
   6   5 -29       46.88       55.18     35.32 o 
   7   5 -29       14.16       83.80     45.79 o 
   0   0 -28      308.09      286.62     84.87 o 
   2   0 -28      981.71      890.94     40.01 o 
   4   0 -28      358.69      427.03     36.09 o 
   6   0 -28     1789.61     1947.11     68.77 o 
   8   0 -28       32.62        8.25     22.67 o 
  10   0 -28     4320.32     4284.35     97.90 o 
  12   0 -28      120.14       68.38     32.35 o 
  14   0 -28     3905.33     3984.34    393.63 o 
   1   1 -28       55.48       67.19     15.18 o 
   2   1 -28     3433.18     3273.61     53.90 o 
   3   1 -28      175.86      175.58     19.83 o 
   4   1 -28      177.14      173.71     20.18 o 
   5   1 -28      428.23      415.08     25.21 o 
   6   1 -28     5369.54     5180.70     78.09 o 
   7   1 -28      428.99      430.98     28.47 o 
   8   1 -28       64.51       77.87     17.39 o 
   9   1 -28      383.86      397.08     26.24 o 
  10   1 -28     1031.66      954.02     34.58 o 
  11   1 -28      382.07      445.96     39.64 o 
  12   1 -28      122.41       74.50     28.90 o 
  13   1 -28      155.93       89.53     26.65 o 
  14   1 -28       93.03      126.10     37.72 o 
  15   1 -28       14.94       36.71     66.41 o 
   0   2 -28      521.97      460.56     32.61 o 
   1   2 -28      459.06      590.93     23.32 o 
   2   2 -28     4128.85     3929.12     66.76 o 
   3   2 -28      101.50      120.48     22.53 o 
   4   2 -28      120.63       96.14     21.95 o 
   5   2 -28      856.52      695.34     36.58 o 
   6   2 -28      135.81      109.10     21.95 o 
   7   2 -28       16.70       28.32     19.17 o 
   8   2 -28      105.54      114.88     25.48 o 
   9   2 -28      374.47      376.05     35.05 o 
  10   2 -28      435.28      445.07     37.61 o 
  11   2 -28       85.61       77.76     22.66 o 
  12   2 -28       79.51       96.84     26.65 o 
  13   2 -28      178.78      255.75     35.42 o 
  14   2 -28      223.38      269.50     38.49 o 
   1   3 -28       34.01       38.68     24.38 o 
   2   3 -28      502.09      507.96     47.10 o 
   3   3 -28      444.41      475.70     46.86 o 
   4   3 -28      153.91      191.37     33.60 o 
   5   3 -28      322.85      290.48     22.27 o 
   6   3 -28     1125.51     1152.50     42.21 o 
   7   3 -28      548.82      585.55     33.52 o 
   8   3 -28       20.92       10.87     23.78 o 
   9   3 -28        3.64       13.26     20.35 o 
  10   3 -28      156.60      147.59     40.35 o 
  11   3 -28      214.10      174.82     54.31 o 
  12   3 -28      171.48      233.56     34.53 o 
  13   3 -28       23.92       17.04     24.07 o 
   0   4 -28      231.03      389.03     66.06 o 
   1   4 -28       30.34       27.34     25.92 o 
   2   4 -28      275.41      234.36     39.49 o 
   3   4 -28      708.93      661.80     56.77 o 
   4   4 -28      543.68      541.35     55.81 o 
   5   4 -28      117.95      118.32     42.05 o 
   6   4 -28      623.64      650.09     69.39 o 
   7   4 -28       70.10       71.57     51.32 o 
   8   4 -28      899.09      878.46     98.46 o 
   9   4 -28      166.89      203.08     47.93 o 
  10   4 -28      712.23      962.99     96.31 o 
  11   4 -28      143.09      109.59     33.80 o 
   1   5 -28       62.46       63.20     29.34 o 
   2   5 -28       42.28       42.00     38.72 o 
   3   5 -28       22.62       43.78     26.91 o 
   4   5 -28      232.68      379.57     49.56 o 
   5   5 -28      302.14      272.02     64.34 o 
   6   5 -28      148.11      207.48     49.76 o 
   7   5 -28       35.23       68.44     36.23 o 
   8   5 -28       21.85        9.08     36.22 o 
   2   0 -27     1169.30     1204.75     50.71 o 
   4   0 -27     2337.78     2098.68     65.11 o 
   6   0 -27     1699.29     1846.22     63.37 o 
   8   0 -27     2109.67     1968.42     83.79 o 
  10   0 -27        5.76       25.56     20.01 o 
  12   0 -27      293.30      346.56     41.34 o 
  14   0 -27      646.56      681.85     58.07 o 
   0   1 -27     6157.44     5606.85     95.87 o 
   1   1 -27       45.24       47.19     12.68 o 
   2   1 -27     1691.49     1669.85     37.84 o 
   3   1 -27     1005.74      992.97     30.68 o 
   4   1 -27     3117.49     3075.36     59.81 o 
   5   1 -27       92.17       82.85     17.88 o 
   6   1 -27       86.34       84.71     18.42 o 
   7   1 -27      265.93      282.03     22.44 o 
   8   1 -27     1828.91     1727.71     42.10 o 
   9   1 -27      581.71      524.65     30.68 o 
  10   1 -27     1387.87     1401.90     73.89 o 
  11   1 -27        0.42       15.28     18.07 o 
  12   1 -27       44.47       16.87     18.59 o 
  13   1 -27       86.28       82.71     26.88 o 
  14   1 -27      101.59       87.07     27.65 o 
  15   1 -27       69.38       39.39     37.61 o 
   1   2 -27      227.05      265.63     17.61 o 
   2   2 -27      121.04      122.92     17.20 o 
   3   2 -27      866.41      871.15     38.04 o 
   4   2 -27      535.41      491.68     31.60 o 
   5   2 -27       39.17       27.90     18.44 o 
   6   2 -27      827.74      884.98     39.79 o 
   7   2 -27      278.30      233.25     26.36 o 
   8   2 -27      469.10      534.45     37.40 o 
   9   2 -27      409.92      333.50     32.84 o 
  10   2 -27      360.52      393.20     31.85 o 
  11   2 -27       85.55       50.95     33.00 o 
  12   2 -27       19.78       19.82     21.11 o 
  13   2 -27      162.07      166.17     32.43 o 
  14   2 -27       45.04       40.05     26.39 o 
  15   2 -27        4.02       48.78     38.27 o 
   0   3 -27     1004.83      958.06     83.29 o 
   1   3 -27       41.19       15.88     31.66 o 
   2   3 -27       20.24        1.23     22.13 o 
   3   3 -27      391.22      316.86     39.77 o 
   4   3 -27       10.14       -0.71     21.23 o 
   5   3 -27      276.36      280.81     21.72 o 
   6   3 -27       90.26       71.36     20.06 o 
   7   3 -27      560.46      623.62     36.46 o 
   8   3 -27      784.43      739.00     47.13 o 
   9   3 -27       63.77       50.32     20.94 o 
  10   3 -27      156.13      170.32     28.09 o 
  11   3 -27      334.05      428.02     36.72 o 
  12   3 -27      508.36      475.05     46.28 o 
  13   3 -27       37.28       29.80     25.21 o 
   1   4 -27       54.26       36.52     24.59 o 
   2   4 -27        9.38        6.64     21.55 o 
   3   4 -27      978.94      887.63     61.87 o 
   4   4 -27      649.63      712.70     57.03 o 
   5   4 -27      367.29      289.49     41.48 o 
   6   4 -27      137.33      132.88     38.67 o 
   7   4 -27       39.12       27.73     31.92 o 
   8   4 -27       60.27       87.86     55.64 o 
   9   4 -27      185.68      315.93     54.40 o 
  10   4 -27      190.09      165.25     37.77 o 
  11   4 -27      207.57      201.97     38.43 o 
   0   5 -27       69.92      103.52     48.74 o 
   1   5 -27      230.81      325.93     46.95 o 
   2   5 -27      256.75      296.23     43.94 o 
   3   5 -27      164.70      183.04     37.53 o 
   4   5 -27       67.20       71.86     29.85 o 
   5   5 -27       12.26       66.75     34.30 o 
   6   5 -27       71.38       70.44     39.27 o 
   7   5 -27       53.42       62.74     32.64 o 
   8   5 -27      153.19      181.94     49.28 o 
   0   0 -26     2564.70     2547.20     97.71 o 
   2   0 -26     4911.31     4175.17     81.00 o 
   4   0 -26     1101.64     1360.52     53.14 o 
   6   0 -26      298.72      280.71     31.74 o 
   8   0 -26      173.84      135.89     26.89 o 
  10   0 -26      999.85     1129.67     49.78 o 
  12   0 -26      499.47      520.62     53.55 o 
  14   0 -26      744.63      688.71     57.75 o 
  16   0 -26      297.53      152.10     71.11 o 
   1   1 -26       98.06       83.32     13.40 o 
   2   1 -26      122.45       69.00     14.81 o 
   3   1 -26      490.63      471.02     22.77 o 
   4   1 -26      205.30      258.57     20.75 o 
   5   1 -26      263.69      247.27     20.79 o 
   6   1 -26     1979.16     1732.22     41.57 o 
   7   1 -26       36.28       34.96     19.02 o 
   8   1 -26      488.69      597.73     26.99 o 
   9   1 -26      159.19      180.55     20.21 o 
  10   1 -26      637.94      648.44     35.65 o 
  11   1 -26      479.51      542.56     34.61 o 
  12   1 -26      183.58      174.64     27.77 o 
  13   1 -26      232.98      237.27     36.29 o 
  14   1 -26       31.59       56.53     63.54 o 
  15   1 -26      235.93      277.96     41.76 o 
   0   2 -26      537.79      598.52     29.22 o 
   1   2 -26     1187.14     1130.83     28.39 o 
   2   2 -26     3029.62     2832.59     44.27 o 
   3   2 -26       51.85       50.54     18.36 o 
   4   2 -26       33.69       19.76     18.62 o 
   5   2 -26      640.33      625.33     34.34 o 
   6   2 -26       21.16       24.83     22.46 o 
   7   2 -26       88.63       67.42     17.40 o 
   8   2 -26      245.88      292.35     49.05 o 
   9   2 -26       98.70       52.75     22.48 o 
  10   2 -26      719.20      738.38     39.28 o 
  11   2 -26      549.28      475.19     40.80 o 
  12   2 -26       62.36       50.80     23.73 o 
  13   2 -26       86.44       79.83     26.73 o 
  14   2 -26       50.57       51.28     26.18 o 
  15   2 -26       12.24        6.03     30.48 o 
   1   3 -26      636.80      661.16     59.99 o 
   2   3 -26      702.92      835.54     54.87 o 
   3   3 -26      551.95      555.57     47.31 o 
   4   3 -26      160.95      133.58     33.74 o 
   5   3 -26      382.92      459.94     36.44 o 
   6   3 -26     1660.23     1658.58     46.77 o 
   7   3 -26     1138.06     1232.47     43.56 o 
   8   3 -26        7.97        1.02     15.72 o 
   9   3 -26       57.49       24.09     19.68 o 
  10   3 -26       39.28       27.06     17.80 o 
  11   3 -26      540.93      513.86     38.46 o 
  12   3 -26       77.48       77.46     26.63 o 
  13   3 -26       47.41       29.38     24.34 o 
  14   3 -26      322.08      406.89     44.02 o 
   0   4 -26      208.88       73.91     38.30 o 
   1   4 -26      680.96      490.93     51.36 o 
   2   4 -26      101.05      110.79     29.39 o 
   3   4 -26      324.40      255.73     41.31 o 
   4   4 -26      256.31      215.62     39.36 o 
   5   4 -26      423.22      409.50     46.73 o 
   6   4 -26      789.20      832.69     74.32 o 
   7   4 -26       24.39       33.64     39.19 o 
   8   4 -26       58.49       59.51     32.86 o 
   9   4 -26      217.72      244.32     47.45 o 
  10   4 -26     1373.68     1696.71     84.89 o 
  11   4 -26      149.06      115.56     31.03 o 
  12   4 -26      184.85      166.74     40.20 o 
   1   5 -26      121.33      162.40     42.51 o 
   2   5 -26     1311.71     1396.62     80.98 o 
   3   5 -26       68.12       72.36     51.25 o 
   4   5 -26      236.39      337.51     45.11 o 
   5   5 -26       48.00      106.07     31.75 o 
   6   5 -26      872.41     1261.60     94.18 o 
   7   5 -26      443.95      533.74     70.19 o 
   8   5 -26        1.02       39.93     33.55 o 
   9   5 -26       59.17      119.71     41.83 o 
   0   6 -26        7.73       67.43     38.74 o 
   1   6 -26      178.26      333.36     49.99 o 
   2   6 -26      391.80      671.05     66.61 o 
   2   0 -25      120.12      177.64     22.21 o 
   4   0 -25     8874.70     8388.29    144.13 o 
   6   0 -25     3574.41     4035.97     97.36 o 
   8   0 -25     2688.84     2838.53     76.63 o 
  10   0 -25      193.59      143.34     24.71 o 
  12   0 -25       13.86       -2.26     17.65 o 
  14   0 -25       14.86       73.87     33.86 o 
  16   0 -25      105.88      179.63     72.82 o 
   0   1 -25     8043.68     7453.93    112.21 o 
   1   1 -25      152.61      181.36     14.73 o 
   2   1 -25      120.75      123.67     15.65 o 
   3   1 -25      130.10      156.38     16.48 o 
   4   1 -25       68.87       59.60     15.74 o 
   5   1 -25      234.83      275.07     20.54 o 
   6   1 -25      401.39      397.83     23.72 o 
   7   1 -25      210.67      237.54     21.01 o 
   8   1 -25      663.83      659.68     27.87 o 
   9   1 -25        3.24       -3.35     14.66 o 
  10   1 -25       60.71       69.92     15.91 o 
  11   1 -25      171.59      171.16     24.55 o 
  12   1 -25     3990.29     4120.79     92.91 o 
  13   1 -25      253.72      354.65     37.61 o 
  14   1 -25      388.84      499.96     47.89 o 
  15   1 -25       50.89       15.95     45.34 o 
  16   1 -25        5.93      -12.03     34.40 o 
   1   2 -25      973.91      872.32     22.99 o 
   2   2 -25      353.79      365.42     18.81 o 
   3   2 -25      670.32      668.51     30.04 o 
   4   2 -25     7165.20     6649.75    105.39 o 
   5   2 -25      124.68       88.57     20.96 o 
   6   2 -25      183.15      153.50     23.44 o 
   7   2 -25      394.22      432.63     27.02 o 
   8   2 -25     1739.19     1711.54     50.79 o 
   9   2 -25      394.78      396.50     34.22 o 
  10   2 -25       53.03       85.12     20.14 o 
  11   2 -25      481.76      500.48     37.59 o 
  12   2 -25      131.33      218.87     34.71 o 
  13   2 -25       22.63       19.62     22.13 o 
  14   2 -25       88.60       65.87     44.18 o 
  15   2 -25      101.93      137.11     34.53 o 
   0   3 -25     1932.19     1624.34    109.83 o 
   1   3 -25      614.75      511.43     36.12 o 
   2   3 -25      664.70      729.07     51.46 o 
   3   3 -25      122.40       53.88     28.13 o 
   4   3 -25       56.34       35.95     23.33 o 
   5   3 -25      255.26      264.74     26.88 o 
   6   3 -25      258.55      362.58     23.61 o 
   7   3 -25     1259.66     1112.25     41.44 o 
   8   3 -25     1109.78     1013.27     52.94 o 
   9   3 -25      357.78      412.59     33.72 o 
  10   3 -25       54.13       49.12     20.10 o 
  11   3 -25       40.65       64.10     21.64 o 
  12   3 -25      891.22      898.59     63.07 o 
  13   3 -25       66.93       23.01     23.63 o 
  14   3 -25       14.32       20.17     24.22 o 
   1   4 -25      315.78      157.55     34.11 o 
   2   4 -25       94.74       92.23     34.87 o 
   3   4 -25       74.31       66.54     25.18 o 
   4   4 -25       33.03       54.37     32.36 o 
   5   4 -25        5.48       20.47     22.24 o 
   6   4 -25      297.80      262.91     49.19 o 
   7   4 -25       37.00       10.83     27.76 o 
   8   4 -25       32.53        7.77     28.09 o 
   9   4 -25       47.66       94.76     38.34 o 
  10   4 -25      124.81      102.54     29.83 o 
  11   4 -25      172.16      153.08     33.18 o 
  12   4 -25       81.59       45.67     43.45 o 
   0   5 -25      206.20      263.59     60.99 o 
   1   5 -25      118.27       92.36     30.28 o 
   2   5 -25      578.06      420.59     68.32 o 
   3   5 -25      101.17       77.86     29.43 o 
   4   5 -25       85.47       77.42     37.50 o 
   5   5 -25       10.39       21.43     27.73 o 
   6   5 -25      106.48      128.60     39.45 o 
   7   5 -25       48.98       88.87     37.35 o 
   8   5 -25       91.91      123.30     43.65 o 
   9   5 -25       80.82       31.09     26.80 o 
   1   6 -25       50.72      102.91     33.07 o 
   2   6 -25       34.78       44.88     28.89 o 
   3   6 -25       50.75      101.40     34.35 o 
   0   0 -24      304.10      412.49     44.03 o 
   2   0 -24     3017.20     2641.73     60.53 o 
   4   0 -24     1249.51     1437.76     51.88 o 
   6   0 -24      212.24      179.09     27.63 o 
   8   0 -24        5.11      -13.53     20.76 o 
  10   0 -24     2755.64     2662.02     72.48 o 
  12   0 -24       76.30       39.36     29.26 o 
  14   0 -24      606.22      540.11     92.24 o 
  16   0 -24     1072.59      917.35    117.48 o 
   1   1 -24      475.54      499.53     19.18 o 
   2   1 -24     1000.17      863.46     26.71 o 
   3   1 -24      229.63      257.60     18.08 o 
   4   1 -24      376.63      484.09     27.56 o 
   5   1 -24      119.84      117.74     16.99 o 
   6   1 -24     2224.21     1902.03     41.81 o 
   7   1 -24       19.53       58.78     11.10 o 
   8   1 -24      566.29      535.20     26.97 o 
   9   1 -24       46.12       50.64     16.30 o 
  10   1 -24       61.54       47.48     15.15 o 
  11   1 -24      548.56      519.88     49.32 o 
  12   1 -24     1084.27     1158.41     50.44 o 
  13   1 -24      113.86       81.24     26.15 o 
  14   1 -24      328.38      448.47     46.08 o 
  15   1 -24      489.63      474.27     82.37 o 
  16   1 -24       26.25       10.58     28.50 o 
   0   2 -24     3216.91     3198.89     62.06 o 
   1   2 -24       86.04       69.83      9.42 o 
   2   2 -24     2879.86     2598.24     42.93 o 
   3   2 -24      351.04      341.10     23.37 o 
   4   2 -24      720.44      765.20     34.28 o 
   5   2 -24     1472.26     1519.86     46.15 o 
   6   2 -24      742.07      752.06     32.34 o 
   7   2 -24       12.36       23.52     15.31 o 
   8   2 -24     1043.45      978.26     45.41 o 
   9   2 -24      383.61      383.45     32.57 o 
  10   2 -24       82.99       68.14     20.21 o 
  11   2 -24      156.65      160.36     25.45 o 
  12   2 -24       73.26       55.93     23.89 o 
  13   2 -24       21.74       28.93     22.90 o 
  14   2 -24      174.80      193.89     33.84 o 
  15   2 -24      380.04      340.39     44.82 o 
   1   3 -24      596.43      598.88     38.11 o 
   2   3 -24      187.84      131.31     30.02 o 
   3   3 -24      538.20      577.28     46.19 o 
   4   3 -24      132.09      101.58     26.46 o 
   5   3 -24     1472.97     1365.53     48.15 o 
   6   3 -24      966.68      888.70     51.31 o 
   7   3 -24      293.60      301.50     27.06 o 
   8   3 -24      368.34      346.86     27.71 o 
   9   3 -24      467.34      514.50     32.87 o 
  10   3 -24      362.51      348.94     32.00 o 
  11   3 -24       77.86       57.36     20.89 o 
  12   3 -24       23.47       46.83     21.83 o 
  13   3 -24      123.72       83.10     26.37 o 
  14   3 -24      420.39      471.50     44.30 o 
   0   4 -24     1505.59     1559.91    103.40 o 
   1   4 -24        1.35        6.62     20.37 o 
   2   4 -24      181.06      150.65     31.63 o 
   3   4 -24      398.86      416.04     45.48 o 
   4   4 -24       49.85       45.70     25.96 o 
   5   4 -24      493.18      656.52     52.95 o 
   6   4 -24      769.36      915.44     60.29 o 
   7   4 -24       26.33       43.98     31.35 o 
   8   4 -24       31.14       44.89     32.58 o 
   9   4 -24       30.55       23.84     30.68 o 
  10   4 -24     3338.35     3387.29    195.32 o 
  11   4 -24      127.84       88.73     31.01 o 
  12   4 -24       61.95       69.50     27.09 o 
   1   5 -24      133.24      131.17     33.88 o 
   2   5 -24      500.84      574.35     56.79 o 
   3   5 -24      467.86      533.69     54.39 o 
   4   5 -24      253.15      232.84     39.27 o 
   5   5 -24       95.95      120.40     28.28 o 
   6   5 -24     1328.05     1654.09    104.17 o 
   7   5 -24        7.67        6.19     44.84 o 
   8   5 -24      202.29      319.19     55.70 o 
   9   5 -24        0.65       20.04     31.81 o 
  10   5 -24        2.13       -4.82     34.67 o 
   0   6 -24       26.72       23.27     41.29 o 
   1   6 -24       41.76       75.62     31.82 o 
   2   6 -24      350.41      621.53     76.90 o 
   3   6 -24      174.11      265.54     43.64 o 
   4   6 -24        4.05       28.83     33.72 o 
   2   0 -23       15.09       28.11     14.98 o 
   4   0 -23     2406.07     2026.46     53.50 o 
   6   0 -23     1240.72     1124.10     46.49 o 
   8   0 -23      803.31      759.60     41.62 o 
  10   0 -23      912.69      879.38     43.88 o 
  12   0 -23      174.04      145.05     27.09 o 
  14   0 -23      240.13      305.46     60.92 o 
  16   0 -23      245.80      228.57     76.41 o 
   0   1 -23     3198.39     2526.73     55.07 o 
   1   1 -23       64.41       91.30     11.80 o 
   2   1 -23      338.13      463.67     20.27 o 
   3   1 -23      144.49      212.96     16.43 o 
   4   1 -23     2050.42     1933.11     38.45 o 
   5   1 -23      342.27      348.78     20.90 o 
   6   1 -23      610.61      697.27     32.78 o 
   7   1 -23      194.56      189.37     17.72 o 
   8   1 -23      641.89      635.29     24.20 o 
   9   1 -23       84.32      100.75     15.87 o 
  10   1 -23        2.53       -5.22     11.07 o 
  11   1 -23     1550.88     1663.67     53.54 o 
  12   1 -23      566.16      658.16     39.98 o 
  13   1 -23      141.20       96.69     37.37 o 
  14   1 -23       89.79       48.65     26.90 o 
  15   1 -23      659.16      693.18    102.85 o 
  16   1 -23       77.24       28.00     39.09 o 
   1   2 -23      123.22      165.86     11.92 o 
   2   2 -23      153.28      186.75     14.83 o 
   3   2 -23      379.87      413.13     23.58 o 
   4   2 -23     3409.71     2825.30     60.66 o 
   5   2 -23     1863.42     1805.12     44.91 o 
   6   2 -23       48.75       40.73     15.96 o 
   7   2 -23     1091.00     1210.05     47.43 o 
   8   2 -23     3799.08     3566.57     72.85 o 
   9   2 -23      622.23      610.56     33.34 o 
  10   2 -23      424.93      459.24     34.33 o 
  11   2 -23       42.79       19.64     18.66 o 
  12   2 -23       31.42       11.70     20.21 o 
  13   2 -23      469.73      408.18     64.44 o 
  14   2 -23       37.68       54.72     30.42 o 
  15   2 -23       57.93       38.85     26.42 o 
   0   3 -23     3370.43     3155.47    108.70 o 
   1   3 -23      821.14      830.84     42.03 o 
   2   3 -23      468.07      565.41     39.54 o 
   3   3 -23      964.21     1056.38     57.47 o 
   4   3 -23     1087.27      989.76     53.65 o 
   5   3 -23     1181.66     1268.50     46.21 o 
   6   3 -23      193.99      246.11     26.05 o 
   7   3 -23     1783.29     1834.93     49.73 o 
   8   3 -23     2177.17     2155.83     66.34 o 
   9   3 -23      626.86      562.88     33.52 o 
  10   3 -23      146.70      138.86     23.08 o 
  11   3 -23      179.32      133.72     23.87 o 
  12   3 -23     1073.01     1097.05     55.79 o 
  13   3 -23       31.44       37.27     22.22 o 
  14   3 -23      152.88      187.65     45.55 o 
   1   4 -23       74.31      106.92     28.54 o 
   2   4 -23       83.01       87.22     27.17 o 
   3   4 -23       29.47       13.74     21.32 o 
   4   4 -23     2480.01     2296.14     86.33 o 
   5   4 -23      815.53      776.96     55.62 o 
   6   4 -23       99.17      140.82     34.86 o 
   7   4 -23       38.25       25.45     28.58 o 
   8   4 -23      767.46      840.40    107.46 o 
   9   4 -23      400.10      394.72     56.32 o 
  10   4 -23      112.49       98.90     42.01 o 
  11   4 -23      359.92      302.94     66.32 o 
  12   4 -23      113.21       93.08     31.34 o 
  13   4 -23       15.29       57.09     42.46 o 
   0   5 -23      944.52      982.56    162.93 o 
   1   5 -23       38.47       63.94     29.19 o 
   2   5 -23      179.33      164.69     34.46 o 
   3   5 -23      149.43      180.49     36.02 o 
   4   5 -23        3.72       17.11     24.42 o 
   5   5 -23       10.85       29.57     24.93 o 
   6   5 -23       49.16       39.66     32.00 o 
   7   5 -23      174.97      107.96     45.57 o 
   8   5 -23      562.64      618.96     71.51 o 
   9   5 -23       70.32       36.55     32.87 o 
  10   5 -23       15.97        6.05     25.73 o 
   1   6 -23       37.47       70.74     29.89 o 
   2   6 -23       50.66       78.16     30.33 o 
   3   6 -23      104.66      177.22     37.84 o 
   4   6 -23      685.39      783.15    107.10 o 
   5   6 -23      134.13      199.10     44.34 o 
   0   0 -22      229.56      238.17     33.81 o 
   2   0 -22     2675.17     2527.09     57.66 o 
   4   0 -22     2844.16     3058.31     89.15 o 
   6   0 -22     1006.39     1070.59     45.73 o 
   8   0 -22      940.28      959.76     37.67 o 
  10   0 -22     3196.96     2670.20     99.21 o 
  12   0 -22     1317.40     1342.08     55.08 o 
  14   0 -22      484.84      463.33     93.68 o 
  16   0 -22       95.05       73.67     58.74 o 
   1   1 -22     1017.53     1072.23     24.66 o 
   2   1 -22     3145.28     3009.47     45.83 o 
   3   1 -22      303.21      301.91     18.90 o 
   4   1 -22      192.93      134.42     14.81 o 
   5   1 -22      464.35      518.21     23.19 o 
   6   1 -22     3014.69     2731.92     44.78 o 
   7   1 -22      780.51      791.59     24.12 o 
   8   1 -22      202.73      258.39     16.03 o 
   9   1 -22      692.45      731.73     27.26 o 
  10   1 -22       34.43       13.98     10.70 o 
  11   1 -22     1525.59     1533.67     71.73 o 
  12   1 -22       10.29       14.61     18.03 o 
  13   1 -22      105.78       74.38     23.32 o 
  14   1 -22     1273.83     1405.34     68.34 o 
  15   1 -22       95.70       91.49     30.53 o 
  16   1 -22       38.11       18.37     27.35 o 
   0   2 -22      900.88      911.71     30.18 o 
   1   2 -22      994.31     1032.51     25.87 o 
   2   2 -22      651.64      513.65     19.69 o 
   3   2 -22      169.20      139.94     13.90 o 
   4   2 -22     1009.55     1040.85     37.28 o 
   5   2 -22      849.52      909.52     32.86 o 
   6   2 -22     1627.24     1616.48     66.16 o 
   7   2 -22     1570.52     1537.44     42.51 o 
   8   2 -22      565.95      570.44     31.58 o 
   9   2 -22     1041.28     1108.46     40.93 o 
  10   2 -22     1269.43     1320.20     46.28 o 
  11   2 -22       10.39        0.39     15.86 o 
  12   2 -22      161.61      110.61     29.35 o 
  13   2 -22      280.86      328.03     43.19 o 
  14   2 -22      177.21      234.37     33.85 o 
  15   2 -22       70.45       64.75     29.03 o 
  16   2 -22      134.24      100.96     32.56 o 
   1   3 -22      886.57      958.45     37.13 o 
   2   3 -22      674.23      687.45     44.60 o 
   3   3 -22      332.56      364.33     38.64 o 
   4   3 -22       26.94       32.54     17.47 o 
   5   3 -22      205.75      176.16     29.04 o 
   6   3 -22      148.85      147.20     21.95 o 
   7   3 -22     2347.19     2343.81     51.75 o 
   8   3 -22       26.74       37.10     16.32 o 
   9   3 -22      987.64      807.31     40.07 o 
  10   3 -22      317.34      289.49     27.45 o 
  11   3 -22      150.73      198.33     27.91 o 
  12   3 -22       37.74       42.26     21.03 o 
  13   3 -22        0.26       15.67     20.24 o 
  14   3 -22      811.68     1068.42     80.91 o 
  15   3 -22        5.90        9.64     30.13 o 
   0   4 -22     1089.17     1163.18     91.63 o 
   1   4 -22      352.25      332.22     40.50 o 
   2   4 -22     1951.12     1705.24     73.28 o 
   3   4 -22      390.42      377.77     42.78 o 
   4   4 -22     1900.23     1940.35     99.67 o 
   5   4 -22      378.52      428.98     49.40 o 
   6   4 -22       37.62       29.08     22.79 o 
   7   4 -22        6.10       20.26     26.88 o 
   8   4 -22      128.11      139.29     38.88 o 
   9   4 -22      489.79      594.66     63.35 o 
  10   4 -22      125.08      102.41     42.10 o 
  11   4 -22       90.39       86.48     27.37 o 
  12   4 -22      194.15      136.44     32.19 o 
  13   4 -22       87.54       63.05     31.35 o 
   1   5 -22      208.14      153.53     35.49 o 
   2   5 -22       72.90       42.73     27.15 o 
   3   5 -22       34.50       23.97     23.81 o 
   4   5 -22      163.07      239.78     38.74 o 
   5   5 -22      397.42      329.47     44.05 o 
   6   5 -22      358.35      516.88     64.69 o 
   7   5 -22       20.23       27.56     57.50 o 
   8   5 -22       82.77       95.45     40.90 o 
   9   5 -22      169.88       62.24     31.85 o 
  10   5 -22        1.15       -2.67     25.48 o 
   0   6 -22      233.15      170.59     55.98 o 
   1   6 -22        5.64       60.13     29.68 o 
   2   6 -22      230.35      361.90     51.64 o 
   3   6 -22       23.23       19.64     27.20 o 
   4   6 -22      321.70      343.79     49.06 o 
   5   6 -22       49.12       57.97     62.33 o 
   2   0 -21      126.69      120.18     18.02 o 
   4   0 -21      152.90      265.21     23.04 o 
   6   0 -21      257.53      191.12     28.34 o 
   8   0 -21      554.39      563.71     30.00 o 
  10   0 -21      837.29      737.82     41.68 o 
  12   0 -21       98.78       93.64     23.40 o 
  14   0 -21      130.00       98.85     25.91 o 
  16   0 -21      665.23     1003.17    116.83 o 
   0   1 -21     6671.46     5872.51    116.69 o 
   1   1 -21      475.36      482.47     25.96 o 
   2   1 -21     1902.01     1803.95     30.59 o 
   3   1 -21      292.36      437.04     18.86 o 
   4   1 -21      809.74      777.98     24.11 o 
   5   1 -21     1578.24     1664.40     36.06 o 
   6   1 -21      198.00      222.31     15.95 o 
   7   1 -21      534.73      497.09     18.88 o 
   8   1 -21     1301.02     1269.38     28.11 o 
   9   1 -21      811.99      845.35     30.70 o 
  10   1 -21      327.14      343.66     19.40 o 
  11   1 -21      819.87      866.58     43.36 o 
  12   1 -21      187.98      196.38     26.79 o 
  13   1 -21       25.52       12.63     32.29 o 
  14   1 -21       26.93       23.99     24.68 o 
  15   1 -21      192.63      199.47     59.44 o 
  16   1 -21       34.54       -6.55     25.34 o 
  17   1 -21        2.15       10.20     28.72 o 
   1   2 -21      395.60      416.52     17.11 o 
   2   2 -21       73.73       75.38     11.10 o 
   3   2 -21       14.37       -8.84      8.77 o 
   4   2 -21     3575.37     3064.93     52.58 o 
   5   2 -21     1003.16     1009.74     33.26 o 
   6   2 -21     1092.51     1167.78     36.28 o 
   7   2 -21      977.66     1116.54     40.34 o 
   8   2 -21     2691.66     2219.55     55.16 o 
   9   2 -21      563.30      560.07     33.99 o 
  10   2 -21      545.33      551.92     29.89 o 
  11   2 -21       65.30       88.62     19.48 o 
  12   2 -21       27.74       23.87     24.40 o 
  13   2 -21      245.72      313.57     52.83 o 
  14   2 -21      139.42      130.45     27.92 o 
  15   2 -21      202.53      150.16     33.50 o 
  16   2 -21      147.19      194.09     49.85 o 
   0   3 -21     7187.02     6251.02    154.51 o 
   1   3 -21      704.27      734.36     39.07 o 
   2   3 -21       54.26       77.09     15.30 o 
   3   3 -21      586.51      693.85     40.60 o 
   4   3 -21     1257.31     1079.24     56.28 o 
   5   3 -21      767.05      725.95     35.77 o 
   6   3 -21      185.57      211.41     17.51 o 
   7   3 -21       42.67       53.61     15.46 o 
   8   3 -21      350.34      363.03     31.37 o 
   9   3 -21        8.23       17.49     14.24 o 
  10   3 -21      212.43      204.38     22.42 o 
  11   3 -21       55.37       52.59     21.64 o 
  12   3 -21     1270.09     1363.47     76.85 o 
  13   3 -21        0.25       35.56     22.50 o 
  14   3 -21       67.08      114.24     28.32 o 
  15   3 -21       41.55      117.60     33.72 o 
   1   4 -21      425.57      441.81     43.38 o 
   2   4 -21       33.97       44.76     21.94 o 
   3   4 -21      233.85      196.20     32.37 o 
   4   4 -21     3119.07     3158.95    106.44 o 
   5   4 -21      419.98      427.68     44.32 o 
   6   4 -21      784.44      873.78     56.84 o 
   7   4 -21      280.57      207.29     42.62 o 
   8   4 -21     1108.58     1200.13     80.47 o 
   9   4 -21        4.91       -0.71     18.80 o 
  10   4 -21      570.12      548.29     59.77 o 
  11   4 -21      377.52      431.27     79.95 o 
  12   4 -21      140.18      109.03     31.84 o 
  13   4 -21      108.12      130.99     36.21 o 
   0   5 -21     1105.52     1204.98    201.74 o 
   1   5 -21       78.90       41.46     25.64 o 
   2   5 -21      329.25      362.66     45.58 o 
   3   5 -21      119.24      127.26     32.55 o 
   4   5 -21       44.56       17.74     21.57 o 
   5   5 -21      354.72      347.26     51.12 o 
   6   5 -21      118.82      161.38     44.58 o 
   7   5 -21      185.78       85.27     45.10 o 
   8   5 -21      615.75      707.82     77.32 o 
   9   5 -21       70.58       78.43     36.37 o 
  10   5 -21       94.66      197.59     46.53 o 
   1   6 -21       19.60       51.07     30.40 o 
   2   6 -21      140.56      224.88     41.11 o 
   3   6 -21      126.94      136.07     33.56 o 
   4   6 -21     1145.30     1544.85    109.63 o 
   5   6 -21       51.25       67.61     36.25 o 
   6   6 -21       55.18       59.41     41.60 o 
   0   0 -20     3184.01     3198.38     97.61 o 
   2   0 -20     1730.60     1467.54     44.93 o 
   4   0 -20     2064.77     1989.75     65.35 o 
   6   0 -20        6.44        4.13     18.34 o 
   8   0 -20     1064.54     1110.82     31.74 o 
  10   0 -20      646.64      557.19     54.91 o 
  12   0 -20      539.13      621.27     41.98 o 
  14   0 -20       15.95      -30.68     19.53 o 
  16   0 -20      215.75      122.46     65.91 o 
   1   1 -20      621.06      698.52     19.46 o 
   2   1 -20      586.51      516.22     16.81 o 
   3   1 -20      493.84      597.67     20.65 o 
   4   1 -20       63.24       92.19     12.91 o 
   5   1 -20      557.74      583.28     19.95 o 
   6   1 -20     1638.61     1247.30     31.28 o 
   7   1 -20      105.48       64.26     10.54 o 
   8   1 -20      126.94       98.52     12.04 o 
   9   1 -20      191.60      188.37     16.11 o 
  10   1 -20        2.49       20.66     14.74 o 
  11   1 -20       63.10      103.52     19.96 o 
  12   1 -20      568.24      614.37     40.62 o 
  13   1 -20      176.10      107.77     25.82 o 
  14   1 -20      572.26      731.27     70.97 o 
  15   1 -20      142.84      100.43     32.08 o 
  16   1 -20      129.66      106.07     32.79 o 
  17   1 -20        5.08      -11.53     26.55 o 
   0   2 -20       50.67       80.01     11.64 o 
   1   2 -20      417.23      513.86     28.04 o 
   2   2 -20     1148.65      893.91     22.92 o 
   3   2 -20      215.59      189.78     12.83 o 
   4   2 -20      189.76      176.83     16.19 o 
   5   2 -20      952.50      909.12     31.46 o 
   6   2 -20      356.95      358.48     22.92 o 
   7   2 -20      187.36      144.72     17.81 o 
   8   2 -20     2620.40     2610.29     73.26 o 
   9   2 -20      491.39      553.66     28.60 o 
  10   2 -20     3300.68     3261.68     79.48 o 
  11   2 -20      126.36      118.51     21.51 o 
  12   2 -20       16.70       15.18     26.29 o 
  13   2 -20      426.26      317.60     36.54 o 
  14   2 -20       94.41       75.19     20.35 o 
  15   2 -20       24.69       19.03     26.10 o 
  16   2 -20       38.14       27.94     39.39 o 
   1   3 -20      314.41      370.58     24.84 o 
   2   3 -20     1066.75     1028.89     36.53 o 
   3   3 -20      532.27      569.06     37.39 o 
   4   3 -20        5.17       29.58     15.93 o 
   5   3 -20      575.59      564.55     39.41 o 
   6   3 -20     4398.79     4103.83     66.80 o 
   7   3 -20     2938.38     2938.51     56.97 o 
   8   3 -20      187.73      166.42     20.97 o 
   9   3 -20      522.80      520.77     29.21 o 
  10   3 -20       83.90       72.38     17.90 o 
  11   3 -20      218.92      154.55     31.73 o 
  12   3 -20       13.96       33.00     21.15 o 
  13   3 -20       14.27       34.20     27.19 o 
  14   3 -20      438.00      505.64     44.09 o 
  15   3 -20       22.65       41.74     28.59 o 
   0   4 -20      395.35      492.31    127.41 o 
   1   4 -20      355.66      380.21     42.24 o 
   2   4 -20     1694.40     1520.02     68.47 o 
   3   4 -20       92.48       61.99     23.41 o 
   4   4 -20      305.07      322.11     57.08 o 
   5   4 -20      182.46      128.56     29.01 o 
   6   4 -20       14.86       -0.50     20.37 o 
   7   4 -20      108.97       53.22     32.10 o 
   8   4 -20       75.54       68.30     33.71 o 
   9   4 -20      210.71      270.92     43.67 o 
  10   4 -20      643.85      859.66    112.66 o 
  11   4 -20      620.63      642.89     52.09 o 
  12   4 -20      156.41      130.54     31.92 o 
  13   4 -20      419.38      432.27     54.41 o 
   1   5 -20       26.79        7.70     20.90 o 
   2   5 -20     1003.17     1085.81     68.92 o 
   3   5 -20      124.93       70.93     28.76 o 
   4   5 -20      104.94      178.86     34.12 o 
   5   5 -20      412.91      457.52     49.02 o 
   6   5 -20     1117.75     1115.16     85.58 o 
   7   5 -20       59.19       70.94     34.71 o 
   8   5 -20        5.60        1.10     33.87 o 
   9   5 -20       52.81       43.24     57.35 o 
  10   5 -20      191.06      172.58     57.32 o 
  11   5 -20       10.26       37.51     28.53 o 
   0   6 -20       86.38       -3.23     39.20 o 
   1   6 -20       75.33      125.12     37.83 o 
   2   6 -20      295.05      413.98     53.24 o 
   3   6 -20      364.36      309.37     46.32 o 
   4   6 -20      204.42       80.11     30.51 o 
   5   6 -20      125.65       57.31     36.92 o 
   6   6 -20      178.13      106.41     34.68 o 
   2   0 -19      231.02      315.38     21.25 o 
   4   0 -19    18561.99    18771.63    225.78 o 
   6   0 -19      474.91      802.30     37.24 o 
   8   0 -19      339.90      329.97     31.09 o 
  10   0 -19       20.68       -1.07     15.54 o 
  12   0 -19     2903.50     2961.66     89.94 o 
  14   0 -19       50.24       60.98     24.86 o 
  16   0 -19      746.34      949.83    112.42 o 
   0   1 -19     1358.95     1159.44     33.53 o 
   1   1 -19     1671.36     1642.82     27.96 o 
   2   1 -19      321.67      523.21     16.53 o 
   3   1 -19     1052.08     1094.00     25.91 o 
   4   1 -19       62.33       73.94     10.91 o 
   5   1 -19      216.47      226.50     14.09 o 
   6   1 -19      184.66      185.59     12.63 o 
   7   1 -19      162.11      195.14     13.45 o 
   8   1 -19      985.35      966.53     23.91 o 
   9   1 -19       55.05       57.42     11.23 o 
  10   1 -19       80.70       55.72     15.72 o 
  11   1 -19       18.67        7.04     14.88 o 
  12   1 -19     2584.02     2541.40     99.61 o 
  13   1 -19       71.92       79.23     21.72 o 
  14   1 -19        4.64       15.23     22.25 o 
  15   1 -19       76.59       97.54     29.69 o 
  16   1 -19       93.01       63.67     29.17 o 
  17   1 -19      169.74      143.39     36.77 o 
   1   2 -19     1473.35     1633.60     26.28 o 
   2   2 -19      103.78      122.28     11.99 o 
   3   2 -19      578.83      556.91     18.71 o 
   4   2 -19     2654.30     2303.45     43.37 o 
   5   2 -19     1498.08     1557.99     38.86 o 
   6   2 -19      238.69      179.23     18.13 o 
   7   2 -19      291.42      257.89     21.25 o 
   8   2 -19      236.25      150.47     32.54 o 
   9   2 -19     3575.47     3699.83     67.91 o 
  10   2 -19       65.15       60.25     15.62 o 
  11   2 -19        8.45        4.09     13.00 o 
  12   2 -19       19.54       16.51     19.23 o 
  13   2 -19        4.47       14.82     20.65 o 
  14   2 -19      100.07       73.77     22.34 o 
  15   2 -19       92.07       81.45     29.32 o 
  16   2 -19      319.32      384.29     47.70 o 
   0   3 -19     5869.04     4985.95    181.45 o 
   1   3 -19      504.75      480.82     26.94 o 
   2   3 -19     1054.78     1042.62     35.97 o 
   3   3 -19      234.03      318.59     22.30 o 
   4   3 -19     1739.48     1437.72     52.40 o 
   5   3 -19      127.61       82.91     17.42 o 
   6   3 -19     1623.90     1719.13     39.30 o 
   7   3 -19     2324.43     2210.74     48.00 o 
   8   3 -19       64.02       67.40     16.12 o 
   9   3 -19     1680.94     1923.72     54.49 o 
  10   3 -19      453.04      415.08     27.56 o 
  11   3 -19      698.32      524.82     36.92 o 
  12   3 -19      216.74      250.39     32.24 o 
  13   3 -19       19.14       72.29     23.20 o 
  14   3 -19      147.78      178.86     30.93 o 
  15   3 -19      128.91       98.43     42.69 o 
   1   4 -19      101.85      118.36     27.51 o 
   2   4 -19      508.75      620.52     62.51 o 
   3   4 -19      654.57      603.92     48.46 o 
   4   4 -19      628.55      659.15     49.32 o 
   5   4 -19       18.33       -3.58     16.28 o 
   6   4 -19     1623.55     1712.33     79.28 o 
   7   4 -19      104.54      108.23     34.80 o 
   8   4 -19      615.09      689.45     64.18 o 
   9   4 -19      577.96      600.02     51.39 o 
  10   4 -19      856.31      780.54     77.44 o 
  11   4 -19       13.59       52.37     25.41 o 
  12   4 -19      146.41      196.55     35.13 o 
  13   4 -19       14.49       27.29     26.20 o 
   0   5 -19      814.64      943.23     91.97 o 
   1   5 -19      169.73       84.91     28.72 o 
   2   5 -19     1393.71     1639.96    101.21 o 
   3   5 -19      438.63      384.28     65.82 o 
   4   5 -19      349.72      403.97     47.76 o 
   5   5 -19       62.19       60.91     26.33 o 
   6   5 -19      142.24      108.25     38.78 o 
   7   5 -19       83.78       77.39     34.11 o 
   8   5 -19     1115.90     1133.96     71.86 o 
   9   5 -19       19.06       51.33     30.91 o 
  10   5 -19      197.58      249.07     55.47 o 
  11   5 -19       25.34       67.72     33.25 o 
   1   6 -19      155.50      126.46     32.93 o 
   2   6 -19       67.97       69.33     27.03 o 
   3   6 -19       59.67       65.10     27.95 o 
   4   6 -19       60.36      135.76     33.56 o 
   5   6 -19       46.67       45.00     35.75 o 
   6   6 -19      550.52      771.13     81.41 o 
   7   6 -19        4.08       10.19     24.10 o 
   0   0 -18       10.74       34.84     46.39 o 
   2   0 -18     9442.61     8879.28    120.69 o 
   4   0 -18     1529.24     1487.06     40.95 o 
   6   0 -18       57.95       71.91     11.81 o 
   8   0 -18     4576.30     4733.62     70.97 o 
  10   0 -18      620.68      489.14     33.82 o 
  12   0 -18     1109.14     1343.64     53.16 o 
  14   0 -18       50.84        3.01     48.31 o 
  16   0 -18      293.41      299.60     78.93 o 
   1   1 -18     1314.62     1298.59     24.25 o 
   2   1 -18      711.24      551.40     16.38 o 
   3   1 -18     2824.41     3018.00     42.70 o 
   4   1 -18      438.29      477.16     16.18 o 
   5   1 -18     1365.76     1476.92     27.77 o 
   6   1 -18     3668.92     3191.94     41.86 o 
   7   1 -18      139.38      194.39     12.83 o 
   8   1 -18      110.26       93.00     12.62 o 
   9   1 -18      347.20      418.61     17.38 o 
  10   1 -18      216.81      217.16     16.92 o 
  11   1 -18       20.93       18.26     13.88 o 
  12   1 -18      772.12      749.29     43.41 o 
  13   1 -18      722.93      804.55     63.16 o 
  14   1 -18      228.81      252.36     35.65 o 
  15   1 -18       32.38       65.72     29.43 o 
  16   1 -18     1204.98     1242.85    113.48 o 
  17   1 -18       50.10       -5.22     34.66 o 
   0   2 -18     4237.03     4531.38     84.10 o 
   1   2 -18      628.11      669.92     22.67 o 
   2   2 -18     1364.29     1200.52     26.60 o 
   3   2 -18      439.53      443.12     19.27 o 
   4   2 -18       64.46       59.42     11.57 o 
   5   2 -18      504.75      561.58     31.79 o 
   6   2 -18      416.80      505.84     25.64 o 
   7   2 -18      222.76      171.00     18.31 o 
   8   2 -18     3204.61     3041.32     68.95 o 
   9   2 -18      242.06      255.15     21.96 o 
  10   2 -18     2204.75     2183.83     51.45 o 
  11   2 -18      108.54       74.19     16.40 o 
  12   2 -18       13.41        6.99     23.54 o 
  13   2 -18       14.38       20.88     18.70 o 
  14   2 -18      354.70      363.29     37.98 o 
  15   2 -18       57.74       28.38     26.77 o 
  16   2 -18      503.05      400.24     47.18 o 
   1   3 -18       24.01        8.70      9.21 o 
   2   3 -18      990.86      964.75     32.17 o 
   3   3 -18      240.34      245.63     20.11 o 
   4   3 -18      160.99      107.75     20.92 o 
   5   3 -18      238.36      233.48     22.49 o 
   6   3 -18     4025.51     3800.97    103.99 o 
   7   3 -18     4888.80     4864.82     75.74 o 
   8   3 -18      243.71      223.59     24.65 o 
   9   3 -18      554.83      602.48     30.06 o 
  10   3 -18      365.02      382.51     34.86 o 
  11   3 -18      491.07      380.73     54.03 o 
  12   3 -18      151.76      146.17     24.58 o 
  13   3 -18      494.32      473.42     40.57 o 
  14   3 -18      293.23      441.74     59.19 o 
  15   3 -18      207.18      164.28     55.29 o 
   0   4 -18      205.81      215.65     50.03 o 
   1   4 -18       57.10       64.14     23.16 o 
   2   4 -18     1537.52     1226.17     54.85 o 
   3   4 -18      231.52      159.27     26.09 o 
   4   4 -18       56.57       32.57     23.39 o 
   5   4 -18      893.67     1010.81     58.14 o 
   6   4 -18      123.72      173.77     30.68 o 
   7   4 -18       68.96       59.13     29.30 o 
   8   4 -18      513.10      428.60     53.63 o 
   9   4 -18       60.45       36.07     21.20 o 
  10   4 -18     1311.00     1350.00    141.65 o 
  11   4 -18      186.86      139.28     44.83 o 
  12   4 -18      116.48      109.68     29.72 o 
  13   4 -18      116.62      222.90     42.82 o 
  14   4 -18      180.37      247.13     44.65 o 
   1   5 -18       52.49       56.57     24.59 o 
   2   5 -18      773.14      850.43     61.77 o 
   3   5 -18      250.07      217.78     36.95 o 
   4   5 -18       45.28       22.71     22.41 o 
   5   5 -18      249.15      327.51     43.16 o 
   6   5 -18     1410.36     1299.50     88.65 o 
   7   5 -18       23.46       22.65     25.89 o 
   8   5 -18       35.55       66.71     25.63 o 
   9   5 -18        4.47       -1.23     24.34 o 
  10   5 -18       88.49       80.63     33.40 o 
  11   5 -18        7.91       44.09     28.82 o 
   0   6 -18      175.88      124.37     45.65 o 
   1   6 -18       52.92       38.20     25.34 o 
   2   6 -18      424.05      489.86     56.06 o 
   3   6 -18      178.30      212.39     38.93 o 
   4   6 -18       16.97       59.58     26.51 o 
   5   6 -18       68.19       60.35     43.62 o 
   6   6 -18      126.66      109.01     64.08 o 
   7   6 -18       11.95       34.95     24.00 o 
   2   0 -17       65.62       55.37     15.28 o 
   4   0 -17      202.63      421.91     23.66 o 
   6   0 -17      355.06      550.29     27.58 o 
   8   0 -17      560.13      515.55     22.28 o 
  10   0 -17     1084.12     1197.70     46.73 o 
  12   0 -17      449.52      563.01     36.19 o 
  14   0 -17       21.53       19.87     22.76 o 
  16   0 -17      843.82      884.93    108.83 o 
   0   1 -17     6026.75     5342.08     78.59 o 
   1   1 -17     2386.36     2567.05     34.22 o 
   2   1 -17     6104.81     7347.16     70.49 o 
   3   1 -17     3150.34     3235.97     43.67 o 
   4   1 -17      583.63      637.28     17.82 o 
   5   1 -17     1096.83     1280.83     24.52 o 
   6   1 -17      243.76      261.78     12.76 o 
   7   1 -17       18.51       45.76      9.01 o 
   8   1 -17     1626.91     1389.18     29.88 o 
   9   1 -17      194.34      215.10     14.45 o 
  10   1 -17      388.89      351.18     19.43 o 
  11   1 -17      115.52       79.81     12.26 o 
  12   1 -17      371.20      403.78     34.64 o 
  13   1 -17      211.17      199.52     29.19 o 
  14   1 -17      152.02      114.83     29.98 o 
  15   1 -17      121.84       67.31     29.34 o 
  16   1 -17      413.78      460.74     54.01 o 
  17   1 -17       53.12       74.53     31.65 o 
   1   2 -17      303.40      364.13     14.40 o 
   2   2 -17       70.71       83.10     10.13 o 
   3   2 -17      330.20      365.61     14.85 o 
   4   2 -17     2873.36     2317.11     41.98 o 
   5   2 -17      538.05      679.31     25.96 o 
   6   2 -17     1359.06     1430.57     36.62 o 
   7   2 -17      429.06      344.52     22.58 o 
   8   2 -17     1419.85     1393.82     42.07 o 
   9   2 -17     1397.52     1418.79     40.73 o 
  10   2 -17      825.02      771.38     32.40 o 
  11   2 -17       38.42       19.25     14.00 o 
  12   2 -17      617.41      699.52     44.34 o 
  13   2 -17        2.72       18.91     17.78 o 
  14   2 -17       51.71       65.97     24.02 o 
  15   2 -17       20.16       -9.38     23.47 o 
  16   2 -17      368.51      525.76     51.80 o 
  17   2 -17       12.57       18.16     27.53 o 
   0   3 -17     2686.02     2156.89     72.99 o 
   1   3 -17      177.67      144.93     16.52 o 
   2   3 -17     1554.94     1766.39     42.90 o 
   3   3 -17      106.01      152.60     17.10 o 
   4   3 -17      244.16      190.37     17.74 o 
   5   3 -17      536.10      547.53     29.95 o 
   6   3 -17      153.92      159.37     22.33 o 
   7   3 -17     3221.68     2914.98     94.00 o 
   8   3 -17      687.48      672.60     32.04 o 
   9   3 -17     1130.95     1103.08     37.84 o 
  10   3 -17      839.35      905.52     42.22 o 
  11   3 -17      188.32      112.08     21.75 o 
  12   3 -17      599.33      681.60     40.58 o 
  13   3 -17      269.61      177.68     29.62 o 
  14   3 -17       73.59       69.36     26.42 o 
  15   3 -17      473.36      368.30     56.56 o 
  16   3 -17      107.04      141.79     36.27 o 
   1   4 -17       94.65       69.43     18.82 o 
   2   4 -17      849.21      897.76     55.28 o 
   3   4 -17      307.70      214.67     27.85 o 
   4   4 -17     1325.58     1237.43     54.73 o 
   5   4 -17      150.03      171.79     30.31 o 
   6   4 -17     1237.19     1411.63     65.33 o 
   7   4 -17        2.93       54.60     43.44 o 
   8   4 -17      148.02       41.66     37.08 o 
   9   4 -17       88.67       86.35     27.34 o 
  10   4 -17     2938.33     2641.80    108.04 o 
  11   4 -17       10.22        4.91     20.45 o 
  12   4 -17      436.49      475.04     47.47 o 
  13   4 -17       20.73       10.85     24.82 o 
  14   4 -17       42.61        1.71     23.88 o 
   0   5 -17      268.86      190.78     49.82 o 
   1   5 -17       97.65       31.83     36.78 o 
   2   5 -17     1696.34     1957.67     82.68 o 
   3   5 -17      516.44      392.98     46.39 o 
   4   5 -17      124.17       79.75     26.08 o 
   5   5 -17       14.32       13.27     36.84 o 
   6   5 -17       55.35       38.20     29.78 o 
   7   5 -17       79.44       30.97     29.99 o 
   8   5 -17      529.36      648.15     56.57 o 
   9   5 -17       68.04       65.99     31.55 o 
  10   5 -17      292.77      256.44     62.30 o 
  11   5 -17      131.19      161.74     67.32 o 
   1   6 -17      214.26      210.95     40.62 o 
   2   6 -17       36.16       62.93     26.91 o 
   3   6 -17       58.93       66.56     28.85 o 
   4   6 -17      657.29      608.41     69.61 o 
   5   6 -17      152.27      198.13     83.90 o 
   6   6 -17      275.18      376.46     68.96 o 
   7   6 -17      136.45       78.91     37.77 o 
   8   6 -17       89.33       79.27     33.77 o 
   0   0 -16        4.87       11.88     14.08 o 
   2   0 -16    20696.41    20059.92    229.73 o 
   4   0 -16      115.09      144.73     16.71 o 
   6   0 -16      454.06      542.91     20.83 o 
   8   0 -16     2458.81     2566.62     59.56 o 
  10   0 -16     2100.15     1875.71     47.83 o 
  12   0 -16       86.48      136.36     23.79 o 
  14   0 -16      398.63      380.01     77.41 o 
  16   0 -16      104.76       10.43     49.28 o 
  18   0 -16       37.19      151.93     73.42 o 
   1   1 -16     3365.79     3568.52     41.07 o 
   2   1 -16     7096.67     7304.43     69.25 o 
   3   1 -16      380.66      387.28     14.39 o 
   4   1 -16      433.40      452.04     15.11 o 
   5   1 -16      385.29      445.23     15.19 o 
   6   1 -16     6081.14     5697.32     57.34 o 
   7   1 -16       47.34       27.56      8.01 o 
   8   1 -16       22.08       29.48      7.84 o 
   9   1 -16       44.16       77.98     12.00 o 
  10   1 -16      784.72      745.60     25.23 o 
  11   1 -16       75.35       64.61     15.00 o 
  12   1 -16     1020.28      975.17     49.73 o 
  13   1 -16       57.89       45.95     20.94 o 
  14   1 -16      530.25      544.50     46.53 o 
  15   1 -16       65.14       54.41     34.93 o 
  16   1 -16      912.79      948.34     69.29 o 
  17   1 -16       34.44       -0.02     33.70 o 
   0   2 -16     2195.76     2093.86     89.25 o 
   1   2 -16      851.53     1072.42     37.42 o 
   2   2 -16     1552.56     1302.13     25.26 o 
   3   2 -16      551.07      544.47     17.41 o 
   4   2 -16      236.98      216.31     11.49 o 
   5   2 -16      339.57      356.27     18.69 o 
   6   2 -16     2398.46     2428.24     47.27 o 
   7   2 -16      500.93      517.46     25.88 o 
   8   2 -16     1443.30     1460.52     42.91 o 
   9   2 -16     1554.69     1586.25     42.43 o 
  10   2 -16     2164.73     2044.95     53.40 o 
  11   2 -16       23.34       26.98     14.45 o 
  12   2 -16      228.88      223.48     25.97 o 
  13   2 -16      229.75      230.41     37.19 o 
  14   2 -16      830.44      774.59     48.16 o 
  15   2 -16        4.74       25.48     23.96 o 
  16   2 -16        1.10      -29.02     22.08 o 
  17   2 -16       63.17       71.99     30.21 o 
   1   3 -16      139.69      104.75     13.41 o 
   2   3 -16      827.64      782.94     28.86 o 
   3   3 -16      215.99      319.85     20.52 o 
   4   3 -16      183.13      120.58     15.72 o 
   5   3 -16     1147.73     1242.87     40.87 o 
   6   3 -16      175.57      170.27     20.39 o 
   7   3 -16     6723.63     6551.95    105.78 o 
   8   3 -16      321.46      325.23     24.37 o 
   9   3 -16     3208.42     3209.93     62.72 o 
  10   3 -16      376.46      397.80     26.24 o 
  11   3 -16       33.71        2.32     28.26 o 
  12   3 -16       17.13       -4.04     15.94 o 
  13   3 -16      316.91      284.66     53.36 o 
  14   3 -16      553.59      751.97     49.31 o 
  15   3 -16        1.41       46.94     33.92 o 
  16   3 -16       58.34       55.40     37.08 o 
   0   4 -16      606.05      592.77     65.32 o 
   1   4 -16      164.74      132.42     20.08 o 
   2   4 -16     2706.81     2573.31     64.96 o 
   3   4 -16      127.04      112.00     26.44 o 
   4   4 -16      363.64      350.42     33.12 o 
   5   4 -16      325.70      327.33     37.46 o 
   6   4 -16      250.46      189.68     30.68 o 
   7   4 -16      337.03      312.87     45.90 o 
   8   4 -16      361.48      416.50     48.86 o 
   9   4 -16      957.36      868.02     57.60 o 
  10   4 -16      163.29      214.46     39.44 o 
  11   4 -16      477.13      461.93     51.75 o 
  12   4 -16        7.45        7.80     20.85 o 
  13   4 -16      239.19      218.74     41.56 o 
  14   4 -16       18.98       31.13     29.39 o 
   1   5 -16        0.44       -2.43     18.26 o 
   2   5 -16      173.14      162.53     31.86 o 
   3   5 -16       66.45       69.56     27.21 o 
   4   5 -16      249.20      250.26     37.54 o 
   5   5 -16       84.85       60.36     23.40 o 
   6   5 -16      671.85      601.76     64.90 o 
   7   5 -16       69.12       43.02     31.14 o 
   8   5 -16       60.49       43.55     23.47 o 
   9   5 -16       13.02       17.08     31.27 o 
  10   5 -16        3.97       50.23     28.48 o 
  11   5 -16      158.84      277.78     57.30 o 
  12   5 -16       75.52       68.35     34.94 o 
   0   6 -16      415.05      311.85     64.82 o 
   1   6 -16       46.33      106.19     35.04 o 
   2   6 -16      349.65      371.45     48.34 o 
   3   6 -16      313.63      320.39     45.25 o 
   4   6 -16      247.37      166.35     35.58 o 
   5   6 -16      515.46      483.92     53.65 o 
   6   6 -16       16.88       24.47     22.63 o 
   7   6 -16       98.02       88.76     33.89 o 
   8   6 -16      162.49      154.52     39.81 o 
   2   0 -15     1102.77     1394.78     35.20 o 
   4   0 -15     2344.54     1904.11     43.49 o 
   6   0 -15      229.07      499.77     19.61 o 
   8   0 -15     1035.59     1052.17     30.94 o 
  10   0 -15     1202.85     1147.47     37.42 o 
  12   0 -15       38.87       43.76     18.42 o 
  14   0 -15       85.88       89.37     24.83 o 
  16   0 -15      427.72      510.97     86.89 o 
  18   0 -15      773.26      943.91    119.22 o 
   0   1 -15     2766.58     2219.58     42.09 o 
   1   1 -15      481.46      448.94     14.71 o 
   2   1 -15      651.19      506.70     14.32 o 
   3   1 -15      673.88      928.33     19.99 o 
   4   1 -15     1539.20     1561.97     30.35 o 
   5   1 -15      254.07      311.94     11.68 o 
   6   1 -15     1723.47     1835.92     26.77 o 
   7   1 -15      329.84      334.53     18.29 o 
   8   1 -15     1806.81     1650.39     24.50 o 
   9   1 -15      166.17      183.47     12.05 o 
  10   1 -15       65.06       33.05     12.12 o 
  11   1 -15       10.45       -7.72     11.50 o 
  12   1 -15      426.81      423.30     34.28 o 
  13   1 -15      259.13      237.81     30.02 o 
  14   1 -15      187.86      162.74     31.54 o 
  15   1 -15       70.90       51.94     25.75 o 
  16   1 -15      110.64      120.06     31.91 o 
  17   1 -15       62.80       30.66     37.25 o 
   1   2 -15      256.92      311.29     18.22 o 
   2   2 -15      330.32      380.55     14.24 o 
   3   2 -15      512.70      484.45     18.72 o 
   4   2 -15     2557.74     2082.76     39.57 o 
   5   2 -15     2902.27     2781.31     46.35 o 
   6   2 -15       91.32      123.16     14.74 o 
   7   2 -15      115.85       91.67     13.18 o 
   8   2 -15     1406.99     1110.05     34.37 o 
   9   2 -15     1385.87     1427.65     39.99 o 
  10   2 -15        7.14       -0.31     11.48 o 
  11   2 -15        5.49       18.56     14.02 o 
  12   2 -15      480.12      478.50     33.06 o 
  13   2 -15      159.83      142.69     29.24 o 
  14   2 -15      894.09      816.40     55.64 o 
  15   2 -15      134.32      176.02     34.96 o 
  16   2 -15      425.96      506.34     90.43 o 
  17   2 -15       50.31       47.36     28.76 o 
   0   3 -15      116.89      115.30     20.96 o 
   1   3 -15       68.60       50.86     11.32 o 
   2   3 -15      607.73      822.60     33.86 o 
   3   3 -15      266.83      352.93     21.03 o 
   4   3 -15       72.46      112.72     15.37 o 
   5   3 -15      564.58      562.66     24.21 o 
   6   3 -15       17.22       10.77     10.74 o 
   7   3 -15     1855.74     1747.66     52.65 o 
   8   3 -15     3851.18     3687.11     65.23 o 
   9   3 -15     1579.00     1748.40     45.01 o 
  10   3 -15       95.61       93.64     16.94 o 
  11   3 -15       59.96       36.17     18.36 o 
  12   3 -15      436.88      456.47     56.56 o 
  13   3 -15       68.15       38.57     21.50 o 
  14   3 -15      152.38      162.11     31.70 o 
  15   3 -15      107.38      191.36     36.53 o 
  16   3 -15      173.63      219.10     39.54 o 
   1   4 -15      107.33      122.58     18.96 o 
   2   4 -15       74.63      109.74     18.44 o 
   3   4 -15      155.67      152.22     23.92 o 
   4   4 -15      901.55      821.47     45.81 o 
   5   4 -15      310.55      334.37     32.90 o 
   6   4 -15     1811.58     2071.65     75.59 o 
   7   4 -15      268.20      217.58     39.61 o 
   8   4 -15       67.15       37.13     22.42 o 
   9   4 -15      485.74      543.41     47.28 o 
  10   4 -15      100.27       96.54     32.61 o 
  11   4 -15      221.76      242.65     36.53 o 
  12   4 -15      802.44      801.53     89.44 o 
  13   4 -15       68.37       59.52     35.12 o 
  14   4 -15       18.32       57.16     31.33 o 
   0   5 -15      105.65       54.49     78.13 o 
   1   5 -15      389.64      395.47     45.80 o 
   2   5 -15       73.96       90.94     27.67 o 
   3   5 -15      100.12       67.26     33.29 o 
   4   5 -15      297.89      310.17     60.54 o 
   5   5 -15      251.66      213.22     36.26 o 
   6   5 -15       46.64       61.82     24.93 o 
   7   5 -15       44.64       38.81     22.87 o 
   8   5 -15      303.08      337.66     50.20 o 
   9   5 -15      155.83       68.28     45.04 o 
  10   5 -15      861.91     1139.11    140.58 o 
  11   5 -15       40.59       26.41     27.64 o 
  12   5 -15      275.61      377.21     73.53 o 
   1   6 -15       15.82       61.96     28.52 o 
   2   6 -15      221.62      295.95     45.20 o 
   3   6 -15      204.82      226.81     38.90 o 
   4   6 -15      497.91      536.62     60.85 o 
   5   6 -15      247.50      245.61     41.04 o 
   6   6 -15      358.27      480.89     52.08 o 
   7   6 -15       53.80       96.02     32.63 o 
   8   6 -15       87.32      119.20     39.49 o 
   0   0 -14     1529.13     1449.06     43.18 o 
   2   0 -14    11858.99    11376.56    139.86 o 
   4   0 -14      812.66      957.20     24.59 o 
   6   0 -14      200.20      203.48     14.07 o 
   8   0 -14      201.61      201.42     15.37 o 
  10   0 -14     2020.50     1771.26     45.47 o 
  12   0 -14     1309.00     1690.36     56.63 o 
  14   0 -14      223.77      224.34     72.94 o 
  16   0 -14      139.36      157.96     62.40 o 
  18   0 -14      153.38      277.29     80.50 o 
   1   1 -14      613.61      663.51     15.85 o 
   2   1 -14      724.76      614.27     15.10 o 
   3   1 -14      201.09      286.05     11.94 o 
   4   1 -14     3250.95     3414.25     39.30 o 
   5   1 -14      578.27      669.87     15.45 o 
   6   1 -14     4670.18     4097.34     42.84 o 
   7   1 -14      596.08      664.78     15.29 o 
   8   1 -14      589.13      729.74     21.92 o 
   9   1 -14      232.34      313.91     14.71 o 
  10   1 -14       30.69       39.61     11.48 o 
  11   1 -14      404.07      459.86     27.32 o 
  12   1 -14      449.44      450.97     30.24 o 
  13   1 -14      366.20      264.75     43.76 o 
  14   1 -14      245.06      158.65     30.15 o 
  15   1 -14       31.99      -10.54     23.01 o 
  16   1 -14       56.40       88.36     31.85 o 
  17   1 -14      342.97      432.59    170.14 o 
  18   1 -14      157.09      149.56     44.20 o 
   0   2 -14      501.93      322.59     27.48 o 
   1   2 -14     2335.09     2993.36     49.98 o 
   2   2 -14     3249.36     2971.85     38.89 o 
   3   2 -14      528.43      706.79     18.39 o 
   4   2 -14     1747.93     1901.32     31.19 o 
   5   2 -14     2370.89     2501.81     33.24 o 
   6   2 -14     1825.57     1951.02     30.79 o 
   7   2 -14      308.04      387.72     14.98 o 
   8   2 -14     2153.76     2035.87     42.28 o 
   9   2 -14      349.01      289.56     21.83 o 
  10   2 -14       60.98       68.45     15.55 o 
  11   2 -14       23.82       25.83     14.45 o 
  12   2 -14      803.33      910.30     46.41 o 
  13   2 -14      426.70      495.35     35.01 o 
  14   2 -14      159.07       87.33     30.75 o 
  15   2 -14      575.54      631.05     52.53 o 
  16   2 -14      451.95      483.03     49.02 o 
  17   2 -14      188.84      232.02     39.42 o 
   1   3 -14      372.75      433.48     22.50 o 
   2   3 -14      306.87      234.23     20.31 o 
   3   3 -14      263.25      368.15     31.06 o 
   4   3 -14     1364.28     1140.07     36.28 o 
   5   3 -14      317.71      312.23     19.31 o 
   6   3 -14     2052.09     1864.51     46.64 o 
   7   3 -14      709.20      800.80     28.20 o 
   8   3 -14      976.77      965.09     33.50 o 
   9   3 -14      174.06      167.20     18.58 o 
  10   3 -14      343.74      344.73     27.33 o 
  11   3 -14      176.57      212.73     25.39 o 
  12   3 -14       71.04       59.98     19.80 o 
  13   3 -14      174.48      159.95     27.74 o 
  14   3 -14      317.80      411.99     39.31 o 
  15   3 -14      149.24      143.89     34.02 o 
  16   3 -14       48.43       61.73     30.35 o 
   0   4 -14      668.89      538.44     72.51 o 
   1   4 -14      663.88      659.89     35.60 o 
   2   4 -14      958.14      847.72     38.36 o 
   3   4 -14      223.97      248.31     23.87 o 
   4   4 -14      340.97      363.90     33.75 o 
   5   4 -14      191.08      120.56     23.31 o 
   6   4 -14      345.01      397.88     39.57 o 
   7   4 -14       36.34       78.51     26.53 o 
   8   4 -14      122.73       97.93     24.94 o 
   9   4 -14      220.45      224.30     33.67 o 
  10   4 -14     1885.08     1929.87     91.06 o 
  11   4 -14      398.11      378.30     47.61 o 
  12   4 -14      138.47      193.32     50.91 o 
  13   4 -14      764.64      885.17     60.56 o 
  14   4 -14      142.24      181.08     44.30 o 
   1   5 -14       43.27       53.71     28.82 o 
   2   5 -14      538.32      497.81     48.48 o 
   3   5 -14      301.06      304.10     40.79 o 
   4   5 -14      154.15       51.05     38.63 o 
   5   5 -14      498.87      447.22     47.28 o 
   6   5 -14     1235.63     1191.96     66.47 o 
   7   5 -14       77.92       64.62     23.96 o 
   8   5 -14      142.88      110.95     28.72 o 
   9   5 -14      116.46       57.76     39.94 o 
  10   5 -14      106.39      120.43     34.94 o 
  11   5 -14      319.21      272.09     48.26 o 
  12   5 -14       92.09      161.39     42.67 o 
   0   6 -14     1087.76      933.50     97.94 o 
   1   6 -14       92.96       89.43     29.09 o 
   2   6 -14      472.16      424.25     50.72 o 
   3   6 -14       68.88      121.49     32.66 o 
   4   6 -14      821.37      632.54     82.43 o 
   5   6 -14        4.48       10.36     22.96 o 
   6   6 -14      163.60      151.83     34.02 o 
   7   6 -14      346.09      352.55     46.00 o 
   8   6 -14       65.28       14.80     23.39 o 
   2   0 -13     4295.77     3625.56     58.23 o 
   4   0 -13    23879.18    23297.55    235.48 o 
   6   0 -13     7547.37     6658.02     77.76 o 
   8   0 -13     2645.17     2616.83     46.63 o 
  10   0 -13      613.77      734.31     30.71 o 
  12   0 -13      477.77      611.25     57.44 o 
  14   0 -13      792.83      829.77     65.13 o 
  16   0 -13      350.18      283.57     71.22 o 
  18   0 -13       11.48       89.89     61.97 o 
   0   1 -13     6132.32     5426.55     74.25 o 
   1   1 -13     3507.07     3885.84     41.03 o 
   2   1 -13       25.83      135.17      8.86 o 
   3   1 -13      101.19       84.04      8.69 o 
   4   1 -13      631.08      850.81     17.71 o 
   5   1 -13       84.87      102.67      7.86 o 
   6   1 -13       23.26       21.87      4.87 o 
   7   1 -13      756.98      792.68     16.48 o 
   8   1 -13      583.39      518.74     19.82 o 
   9   1 -13       91.15       97.92     11.06 o 
  10   1 -13     1044.71      937.25     25.59 o 
  11   1 -13     1906.07     2080.03     46.83 o 
  12   1 -13     3639.30     3716.10     77.50 o 
  13   1 -13       10.85       30.10     22.90 o 
  14   1 -13      128.70       77.56     26.17 o 
  15   1 -13      223.76      292.62     38.97 o 
  16   1 -13       81.58       83.41     29.96 o 
  17   1 -13      157.94      197.03     45.46 o 
  18   1 -13      114.53      103.13     41.44 o 
   1   2 -13     2013.93     2664.16     46.17 o 
   2   2 -13       29.90       12.28      6.68 o 
   3   2 -13      374.86      416.98     14.32 o 
   4   2 -13     3736.35     3342.33     43.71 o 
   5   2 -13      893.42     1089.17     21.14 o 
   6   2 -13     1882.21     1942.35     40.43 o 
   7   2 -13      242.75      397.41     14.41 o 
   8   2 -13       86.95       79.38     16.01 o 
   9   2 -13     1618.79     1519.43     40.05 o 
  10   2 -13      321.66      285.68     28.45 o 
  11   2 -13      102.81       67.62     16.19 o 
  12   2 -13      376.55      316.77     31.30 o 
  13   2 -13       15.20       32.95     16.86 o 
  14   2 -13     1167.70      995.56     59.90 o 
  15   2 -13      552.81      521.80     48.58 o 
  16   2 -13      689.22      724.47     56.18 o 
  17   2 -13       40.61       47.87     42.15 o 
   0   3 -13      714.02      536.61     32.47 o 
   1   3 -13     1039.80     1319.68     58.87 o 
   2   3 -13      419.89      611.27     25.55 o 
   3   3 -13      585.92      778.92     28.17 o 
   4   3 -13      295.12      455.51     21.92 o 
   5   3 -13       79.24      110.56     13.19 o 
   6   3 -13      348.18      354.42     18.25 o 
   7   3 -13     3265.48     3475.43     52.05 o 
   8   3 -13     2409.44     2420.96     51.21 o 
   9   3 -13     1153.07     1101.56     38.28 o 
  10   3 -13      114.83      122.44     18.70 o 
  11   3 -13       47.02      108.95     20.96 o 
  12   3 -13      517.82      503.83     35.37 o 
  13   3 -13        2.53       15.66     17.72 o 
  14   3 -13       54.81       38.85     21.90 o 
  15   3 -13      104.39      115.76     32.22 o 
  16   3 -13       60.06       61.81     29.56 o 
   1   4 -13      530.41      609.58     34.06 o 
   2   4 -13      559.55      693.21     38.89 o 
   3   4 -13      196.66      242.03     24.03 o 
   4   4 -13       35.87       74.34     19.14 o 
   5   4 -13      547.64      524.12     37.81 o 
   6   4 -13     1129.91     1330.73     75.81 o 
   7   4 -13       43.84       17.80     19.50 o 
   8   4 -13       70.62      112.42     26.94 o 
   9   4 -13      762.25      752.71     52.29 o 
  10   4 -13      103.09       80.57     30.18 o 
  11   4 -13       39.20       49.48     23.12 o 
  12   4 -13       98.71      166.58     32.25 o 
  13   4 -13      408.56      487.85     48.34 o 
  14   4 -13      437.46      744.41     65.72 o 
   0   5 -13     1128.17      981.75    162.79 o 
   1   5 -13      144.61       76.32     38.33 o 
   2   5 -13      583.85      612.46     52.24 o 
   3   5 -13      306.89      266.50     45.43 o 
   4   5 -13      825.55      858.10     59.11 o 
   5   5 -13       38.34       32.63     26.20 o 
   6   5 -13      255.45      252.50     37.44 o 
   7   5 -13      120.92      144.98     33.14 o 
   8   5 -13      114.69      126.24     31.18 o 
   9   5 -13      118.16      138.18     36.51 o 
  10   5 -13      808.23      973.60     78.18 o 
  11   5 -13       83.17      109.42     34.89 o 
  12   5 -13      126.13       51.78     52.35 o 
   1   6 -13       77.34      102.16     31.93 o 
   2   6 -13      111.75      136.96     33.87 o 
   3   6 -13      411.19      468.98     54.64 o 
   4   6 -13       85.52      112.33     31.30 o 
   5   6 -13      140.03      130.35     32.68 o 
   6   6 -13       20.95       81.58     30.52 o 
   7   6 -13      392.56      399.75     50.37 o 
   8   6 -13      211.93      209.85     44.64 o 
   9   6 -13      106.49      114.61     38.04 o 
   0   0 -12     4768.14     5113.81     90.42 o 
   2   0 -12      400.67      298.85     18.96 o 
   4   0 -12     1474.87     1563.33     30.44 o 
   6   0 -12       21.82       18.63      7.24 o 
   8   0 -12     1222.31     1377.59     32.37 o 
  10   0 -12       58.26       31.75     12.63 o 
  12   0 -12      732.43     1029.80     49.06 o 
  14   0 -12       42.84       49.79     28.01 o 
  16   0 -12      368.82      491.19     86.40 o 
  18   0 -12      170.85      136.20     71.26 o 
   1   1 -12      680.25      701.75     16.07 o 
   2   1 -12      208.37      131.18      9.29 o 
   3   1 -12      628.49      860.02     18.54 o 
   4   1 -12     8658.48     9067.58     76.59 o 
   5   1 -12     1034.85     1193.67     18.92 o 
   6   1 -12      282.41      220.42      8.93 o 
   7   1 -12      106.82      154.83      8.73 o 
   8   1 -12     3552.00     4067.29     45.11 o 
   9   1 -12       36.45       55.07      8.21 o 
  10   1 -12       82.60       67.05     10.89 o 
  11   1 -12     1742.27     1806.54     42.89 o 
  12   1 -12      353.64      373.41     28.04 o 
  13   1 -12       10.36        7.65     16.39 o 
  14   1 -12      941.52      890.27     53.77 o 
  15   1 -12      117.07       80.78     34.49 o 
  16   1 -12      439.62      468.04    107.85 o 
  17   1 -12      214.06      260.24     48.03 o 
  18   1 -12      373.51      339.18     52.22 o 
   0   2 -12    16897.12    18636.58    292.37 o 
   1   2 -12      428.35      640.94     22.85 o 
   2   2 -12     2982.06     2519.62     43.88 o 
   3   2 -12      236.54      246.81     11.64 o 
   4   2 -12     1876.87     2170.76     32.96 o 
   5   2 -12     5796.11     6599.03     66.41 o 
   6   2 -12     1779.25     1845.25     31.05 o 
   7   2 -12      340.97      401.82     15.15 o 
   8   2 -12       32.66       15.32      6.79 o 
   9   2 -12      158.39      164.61     14.53 o 
  10   2 -12     3869.31     3518.08     63.62 o 
  11   2 -12      121.29      150.68     19.90 o 
  12   2 -12      714.85      699.81     37.59 o 
  13   2 -12      194.21      197.06     24.55 o 
  14   2 -12       88.44       70.48     29.19 o 
  15   2 -12      474.06      403.98     44.34 o 
  16   2 -12      116.87      100.86     31.88 o 
  17   2 -12      189.88       68.84     30.99 o 
   1   3 -12     1022.42     1317.86     35.26 o 
   2   3 -12     1011.21      898.36     31.87 o 
   3   3 -12      452.99      577.73     24.74 o 
   4   3 -12     1821.92     1567.43     36.72 o 
   5   3 -12      689.57      780.13     27.06 o 
   6   3 -12     1829.50     1685.15     37.50 o 
   7   3 -12     1569.98     1875.58     35.28 o 
   8   3 -12      279.43      192.40     18.11 o 
   9   3 -12       21.09        1.77     12.01 o 
  10   3 -12      294.55      253.20     23.39 o 
  11   3 -12       55.42       54.00     17.95 o 
  12   3 -12      133.83      116.61     25.49 o 
  13   3 -12        6.22       31.00     19.35 o 
  14   3 -12      385.11      456.33     60.76 o 
  15   3 -12       69.06       11.02     24.79 o 
  16   3 -12      134.44      150.63     34.77 o 
   0   4 -12     1043.98     1265.09    103.14 o 
   1   4 -12      291.30      237.27     24.07 o 
   2   4 -12      160.31      152.27     20.53 o 
   3   4 -12      620.06      536.42     31.97 o 
   4   4 -12      823.39      954.93     39.69 o 
   5   4 -12     1316.25     1297.27     53.24 o 
   6   4 -12      162.87      131.31     23.20 o 
   7   4 -12       55.12       43.28     15.60 o 
   8   4 -12      408.11      321.46     37.56 o 
   9   4 -12      384.71      452.08     43.36 o 
  10   4 -12      109.72       89.53     29.93 o 
  11   4 -12      293.16      231.71     35.34 o 
  12   4 -12      523.10      548.13     48.04 o 
  13   4 -12        3.35       -1.45     21.58 o 
  14   4 -12      158.60       97.13     53.91 o 
  15   4 -12       49.32       37.41     48.71 o 
   1   5 -12      356.65      295.03     39.65 o 
   2   5 -12      780.40      843.82     58.23 o 
   3   5 -12      178.06      195.51     33.05 o 
   4   5 -12      167.37      140.59     30.73 o 
   5   5 -12       69.88       56.75     31.12 o 
   6   5 -12      415.78      413.51     45.16 o 
   7   5 -12      107.99      104.42     29.61 o 
   8   5 -12       22.76       53.21     23.49 o 
   9   5 -12       41.40       34.54     24.90 o 
  10   5 -12       91.80      121.01     35.83 o 
  11   5 -12       89.63      123.95     37.27 o 
  12   5 -12      229.33      271.70     51.24 o 
   0   6 -12     1179.70      970.38     99.70 o 
   1   6 -12       36.43       12.70     24.36 o 
   2   6 -12      239.96      268.10     42.35 o 
   3   6 -12      163.83      211.38     37.39 o 
   4   6 -12      292.00      228.91     38.12 o 
   5   6 -12       36.59       53.91     20.13 o 
   6   6 -12       50.85       57.10     27.63 o 
   7   6 -12       64.46       63.33     27.40 o 
   8   6 -12      220.21      263.50     48.88 o 
   9   6 -12      292.66      295.69     88.12 o 
   2   0 -11      107.05      192.65     14.93 o 
   4   0 -11      281.54      490.21     16.72 o 
   6   0 -11      937.63      572.84     23.46 o 
   8   0 -11     1170.64     1178.32     28.00 o 
  10   0 -11      161.48      203.54     19.51 o 
  12   0 -11      600.58      573.61     32.92 o 
  14   0 -11      157.84      111.32     31.57 o 
  16   0 -11      647.47      623.03     93.15 o 
  18   0 -11      142.11      147.60     71.25 o 
   0   1 -11     5598.02     4846.18     75.64 o 
   1   1 -11     1709.83     1609.84     23.60 o 
   2   1 -11     1177.27      725.84     14.34 o 
   3   1 -11     1751.80     1996.94     28.00 o 
   4   1 -11     3738.59     3769.26     38.57 o 
   5   1 -11      206.32      233.17     15.68 o 
   6   1 -11       87.64       90.65      6.88 o 
   7   1 -11      448.92      483.03     13.02 o 
   8   1 -11     2422.93     2272.12     34.99 o 
   9   1 -11      255.15      238.94     14.33 o 
  10   1 -11     1216.32      954.62     25.53 o 
  11   1 -11       58.15       96.82     16.85 o 
  12   1 -11      189.67      183.46     21.76 o 
  13   1 -11       79.61       64.06     19.62 o 
  14   1 -11      129.13      121.81     29.32 o 
  15   1 -11      365.39      482.70     51.59 o 
  16   1 -11      265.55      240.58     45.32 o 
  17   1 -11       31.00        6.42     31.47 o 
  18   1 -11       67.80       74.73     39.14 o 
   1   2 -11      557.34      433.76     18.05 o 
   2   2 -11      275.56      379.03     19.04 o 
   3   2 -11      549.54      628.40     15.95 o 
   4   2 -11       29.54       53.13      7.47 o 
   5   2 -11     3388.48     3728.24     45.47 o 
   6   2 -11     3754.55     3607.24     43.88 o 
   7   2 -11     1161.38     1358.46     25.19 o 
   8   2 -11       74.88       50.35      8.24 o 
   9   2 -11       61.18       59.61      9.99 o 
  10   2 -11     2486.14     2446.06     51.04 o 
  11   2 -11      145.23      160.31     22.23 o 
  12   2 -11      261.56      226.74     25.24 o 
  13   2 -11       13.16       22.76     16.15 o 
  14   2 -11      436.74      391.18     59.50 o 
  15   2 -11       80.29       52.89     25.15 o 
  16   2 -11      181.64      204.21     37.15 o 
  17   2 -11       28.42       43.42     35.76 o 
   0   3 -11     2792.11     2140.00     67.69 o 
   1   3 -11      131.00      173.45     15.77 o 
   2   3 -11        0.57       -0.16      7.75 o 
   3   3 -11      402.42      558.83     24.31 o 
   4   3 -11      476.48      445.67     21.27 o 
   5   3 -11      625.94      624.29     24.63 o 
   6   3 -11      583.53      520.32     22.43 o 
   7   3 -11      103.71      106.64     12.13 o 
   8   3 -11      557.20      519.70     28.41 o 
   9   3 -11       43.70        5.51     12.24 o 
  10   3 -11     1211.29     1374.07     44.61 o 
  11   3 -11       40.75       35.61     16.65 o 
  12   3 -11      527.55      615.59     37.44 o 
  13   3 -11       55.63       87.11     23.66 o 
  14   3 -11        9.00       41.18     19.74 o 
  15   3 -11      121.33       94.20     30.14 o 
  16   3 -11       59.11       17.57     26.64 o 
   1   4 -11      700.99      786.19     36.76 o 
   2   4 -11      294.30      362.83     27.60 o 
   3   4 -11      857.87      815.23     47.87 o 
   4   4 -11     3655.45     3284.96     72.10 o 
   5   4 -11     1466.52     1539.18     67.85 o 
   6   4 -11      405.11      542.02     37.75 o 
   7   4 -11      218.96      167.97     27.85 o 
   8   4 -11     1443.80     1276.71     62.50 o 
   9   4 -11      361.70      373.78     57.42 o 
  10   4 -11      308.03      319.20     45.22 o 
  11   4 -11      188.56      199.89     32.15 o 
  12   4 -11      147.27      226.32     42.57 o 
  13   4 -11      103.82      121.71     37.94 o 
  14   4 -11      417.18      633.83     61.07 o 
  15   4 -11      115.16       72.30     43.79 o 
   0   5 -11     4101.53     3641.07    157.17 o 
   1   5 -11      180.10      184.67     33.20 o 
   2   5 -11     1086.14     1155.67     65.96 o 
   3   5 -11       61.22       37.75     29.06 o 
   4   5 -11     1370.47     1127.44     74.55 o 
   5   5 -11       91.27      115.53     27.33 o 
   6   5 -11       54.57       91.70     21.86 o 
   7   5 -11       47.23       17.58     20.39 o 
   8   5 -11       36.29       34.08     22.73 o 
   9   5 -11      134.25       95.28     33.75 o 
  10   5 -11      302.41      410.12     54.80 o 
  11   5 -11        0.76        6.82     25.45 o 
  12   5 -11      621.28      615.89     67.42 o 
   1   6 -11       90.87       67.48     29.08 o 
   2   6 -11       75.41       61.22     27.01 o 
   3   6 -11      122.48       74.38     28.67 o 
   4   6 -11     1217.57     1350.72     78.33 o 
   5   6 -11      327.06      345.98     87.91 o 
   6   6 -11      511.43      610.91     57.85 o 
   7   6 -11      342.60      379.81     48.93 o 
   8   6 -11      371.54      281.62     72.51 o 
   9   6 -11      131.26       46.71     31.36 o 
   0   0 -10    15653.65    15812.63    225.82 o 
   2   0 -10    10539.28    11881.84    137.40 o 
   4   0 -10     1548.84     1811.51     32.04 o 
   6   0 -10    12748.96    13387.31    249.35 o 
   8   0 -10     4265.79     4469.22     59.94 o 
  10   0 -10     4311.14     4420.99     74.90 o 
  12   0 -10     2274.55     2572.96     64.56 o 
  14   0 -10      175.02      134.59     32.70 o 
  16   0 -10       93.28      149.00     62.91 o 
  18   0 -10     1618.45     1507.05    141.86 o 
   1   1 -10     1512.96     1523.45     21.05 o 
   2   1 -10     3449.96     3278.83     40.88 o 
   3   1 -10      320.89      279.94     12.69 o 
   4   1 -10     2326.35     2347.82     32.98 o 
   5   1 -10      995.83     1036.95     18.30 o 
   6   1 -10     2338.34     2071.59     25.45 o 
   7   1 -10     2133.09     2195.06     27.29 o 
   8   1 -10     2759.57     3353.66     45.27 o 
   9   1 -10       43.81       38.13      9.05 o 
  10   1 -10     1317.63     1336.22     29.62 o 
  11   1 -10      783.26      806.55     28.54 o 
  12   1 -10       56.28       45.75     14.63 o 
  13   1 -10       24.09       33.49     16.95 o 
  14   1 -10     1223.18     1113.66     89.38 o 
  15   1 -10      321.18      280.81     37.43 o 
  16   1 -10     1075.00     1191.14    148.03 o 
  17   1 -10       29.43        4.12     31.32 o 
  18   1 -10      152.82      143.98     42.01 o 
   0   2 -10     9114.00     8893.44    136.50 o 
   1   2 -10     4373.44     4175.50     59.55 o 
   2   2 -10       84.10      154.21     11.98 o 
   3   2 -10      548.81      600.19     14.98 o 
   4   2 -10      171.21      172.64     10.41 o 
   5   2 -10      611.05      458.65     14.67 o 
   6   2 -10     1496.35     1613.21     29.70 o 
   7   2 -10      114.37      117.86      9.53 o 
   8   2 -10      759.79      576.60     17.72 o 
   9   2 -10      591.65      638.54     21.30 o 
  10   2 -10     1442.05     1389.72     34.41 o 
  11   2 -10     1152.52     1043.85     41.81 o 
  12   2 -10     1071.05     1103.20     44.28 o 
  13   2 -10       39.17        3.40     16.73 o 
  14   2 -10      614.40      495.83     45.59 o 
  15   2 -10       92.10       -7.01     22.48 o 
  16   2 -10      105.62       97.99     31.01 o 
  17   2 -10        0.48       32.44     27.92 o 
   1   3 -10      845.48      869.58     28.73 o 
   2   3 -10      663.18      673.34     30.02 o 
   3   3 -10      227.27      269.82     18.27 o 
   4   3 -10      810.14      656.61     26.60 o 
   5   3 -10      162.04      133.18     14.30 o 
   6   3 -10      777.81      716.25     24.14 o 
   7   3 -10     1536.38     1468.54     37.74 o 
   8   3 -10      498.87      391.79     19.88 o 
   9   3 -10      403.54      485.99     25.83 o 
  10   3 -10       41.40       25.06     13.95 o 
  11   3 -10      116.08       90.57     19.94 o 
  12   3 -10      289.15      315.00     29.63 o 
  13   3 -10       92.11       72.62     22.72 o 
  14   3 -10      179.41      172.19     27.68 o 
  15   3 -10      275.18      229.13     36.12 o 
  16   3 -10      286.28      322.93     43.47 o 
   0   4 -10      652.33      380.99     40.49 o 
   1   4 -10      473.61      554.63     29.73 o 
   2   4 -10      727.64      787.93     36.99 o 
   3   4 -10       63.16       65.73     15.54 o 
   4   4 -10     1212.23     1043.74     41.01 o 
   5   4 -10      531.60      495.43     30.62 o 
   6   4 -10       18.23       22.66     15.74 o 
   7   4 -10       83.71       79.37     18.60 o 
   8   4 -10     1070.41     1020.00     56.92 o 
   9   4 -10      189.57      154.44     33.93 o 
  10   4 -10       74.90       71.13     27.46 o 
  11   4 -10      107.97      103.15     26.68 o 
  12   4 -10       24.53       11.12     20.31 o 
  13   4 -10      130.72      131.79     31.62 o 
  14   4 -10      117.87      160.52     42.07 o 
  15   4 -10        5.16      -17.67     38.05 o 
   1   5 -10       41.86       59.98     24.02 o 
   2   5 -10      159.87      127.74     41.96 o 
   3   5 -10       24.46       30.14     21.12 o 
   4   5 -10      538.92      521.61     48.26 o 
   5   5 -10      371.10      421.91     44.12 o 
   6   5 -10       25.13       21.69     16.22 o 
   7   5 -10       38.86       15.60     18.67 o 
   8   5 -10       65.50       67.05     25.95 o 
   9   5 -10       29.83       41.38     27.97 o 
  10   5 -10       50.91       74.86     43.51 o 
  11   5 -10      154.37      173.36     42.41 o 
  12   5 -10      639.88      652.38     69.06 o 
  13   5 -10        5.43       -6.91     28.67 o 
   0   6 -10      651.11      586.48    146.30 o 
   1   6 -10      156.65      116.30     31.82 o 
   2   6 -10      320.27      293.99     42.32 o 
   3   6 -10       58.68        5.91     22.42 o 
   4   6 -10       15.37       21.29     23.56 o 
   5   6 -10      251.48      279.81     36.13 o 
   6   6 -10       12.55       33.17     25.04 o 
   7   6 -10      147.66      190.61     37.02 o 
   8   6 -10       22.93       47.69     33.68 o 
   9   6 -10      129.31      177.18     44.11 o 
   1   7 -10        8.09        1.33     24.16 o 
   2   0  -9     8499.47     7634.24     94.92 o 
   4   0  -9      785.10      531.01     18.08 o 
   6   0  -9      226.51      663.67     18.98 o 
   8   0  -9      368.10      524.16     25.41 o 
  10   0  -9     3362.16     3440.09     63.81 o 
  12   0  -9      356.35      367.43     28.34 o 
  14   0  -9      520.63      399.33     41.51 o 
  16   0  -9      736.45      824.72    100.71 o 
  18   0  -9      301.82      153.73     67.96 o 
   0   1  -9      534.65      337.28     16.28 o 
   1   1  -9      486.40      455.79     13.38 o 
   2   1  -9     6335.80     5395.22     53.99 o 
   3   1  -9    11499.44    11614.61    101.37 o 
   4   1  -9      462.45      448.92      9.78 o 
   5   1  -9      886.51      934.87     16.85 o 
   6   1  -9      324.51      294.27     10.47 o 
   7   1  -9     1530.18     1657.50     29.87 o 
   8   1  -9      101.62      212.41     12.02 o 
   9   1  -9      175.45      246.17     14.41 o 
  10   1  -9      163.99       59.55     10.46 o 
  11   1  -9      588.36      523.44     24.19 o 
  12   1  -9      615.28      693.80     39.57 o 
  13   1  -9      110.45      116.21     22.86 o 
  14   1  -9       38.51       31.62     18.70 o 
  15   1  -9      199.41      160.64     39.18 o 
  16   1  -9       26.24        0.08     40.37 o 
  17   1  -9      245.08      116.91     43.64 o 
  18   1  -9      342.37      364.17     52.39 o 
   1   2  -9     4246.93     4306.97     60.18 o 
   2   2  -9     2569.15     2472.84     42.38 o 
   3   2  -9      872.04     1022.70     27.02 o 
   4   2  -9      387.05      349.36     13.17 o 
   5   2  -9     2930.77     2870.07     39.33 o 
   6   2  -9      730.92      570.50     20.16 o 
   7   2  -9       29.54        6.33      6.14 o 
   8   2  -9       84.04       68.56      8.95 o 
   9   2  -9      427.10      422.71     20.21 o 
  10   2  -9      754.59      687.41     27.56 o 
  11   2  -9     1097.18     1236.48     55.57 o 
  12   2  -9      525.00      423.65     30.59 o 
  13   2  -9       70.98       48.35     16.98 o 
  14   2  -9      624.00      686.71     78.49 o 
  15   2  -9       71.67       50.60     26.37 o 
  16   2  -9      140.74      166.36     45.91 o 
  17   2  -9      119.16      113.37     38.70 o 
   0   3  -9      604.61      570.08     31.97 o 
   1   3  -9     1230.12     1352.42     35.76 o 
   2   3  -9      263.61      335.66     19.66 o 
   3   3  -9      248.53      165.84     15.16 o 
   4   3  -9     1174.29     1281.58     37.51 o 
   5   3  -9     1132.92      978.31     29.37 o 
   6   3  -9      733.27      744.54     28.83 o 
   7   3  -9     1041.43     1021.30     27.50 o 
   8   3  -9      978.75      823.55     30.82 o 
   9   3  -9      191.91      149.33     17.15 o 
  10   3  -9     1322.73     1453.04     43.71 o 
  11   3  -9       85.72       57.18     17.22 o 
  12   3  -9      541.19      531.92     34.76 o 
  13   3  -9      753.31      669.87     42.98 o 
  14   3  -9      448.39      555.16     41.71 o 
  15   3  -9       25.63       18.95     25.29 o 
  16   3  -9      132.11      130.41     33.16 o 
   1   4  -9      731.69      690.21     32.07 o 
   2   4  -9      927.94      968.07     39.10 o 
   3   4  -9      505.32      465.66     29.62 o 
   4   4  -9     4222.97     3756.07     77.63 o 
   5   4  -9       60.33       65.02     15.18 o 
   6   4  -9     1511.54     1699.42     57.12 o 
   7   4  -9       16.06       38.56     15.35 o 
   8   4  -9     2248.17     1855.08     71.22 o 
   9   4  -9        5.88       39.17     24.53 o 
  10   4  -9       16.55        2.47     21.06 o 
  11   4  -9      178.52      176.01     30.69 o 
  12   4  -9      204.17      117.11     28.30 o 
  13   4  -9      132.90      105.09     29.26 o 
  14   4  -9      282.28      387.82     51.04 o 
  15   4  -9        8.50      -37.52     30.50 o 
   0   5  -9     4937.46     4193.21    167.66 o 
   1   5  -9      485.66      540.25     48.41 o 
   2   5  -9      743.84      945.29     59.55 o 
   3   5  -9      444.44      515.94     47.29 o 
   4   5  -9      978.79      783.39     54.97 o 
   5   5  -9       27.42       19.12     20.77 o 
   6   5  -9        6.92       16.98     16.62 o 
   7   5  -9        9.95       -2.37     16.31 o 
   8   5  -9      190.60      174.73     33.11 o 
   9   5  -9       61.65       79.53     30.53 o 
  10   5  -9      732.02     1078.13    167.56 o 
  11   5  -9       95.64       72.38     34.46 o 
  12   5  -9      403.80      422.28     58.43 o 
  13   5  -9       78.11       61.68     36.28 o 
   1   6  -9       70.19       95.17     37.48 o 
   2   6  -9      439.76      564.09     56.33 o 
   3   6  -9       36.20       58.54     26.81 o 
   4   6  -9      741.69      721.03     51.53 o 
   5   6  -9       92.18      104.60     25.79 o 
   6   6  -9     1659.98     1979.10     87.38 o 
   7   6  -9       54.23       38.65     37.20 o 
   8   6  -9      512.32      565.09     65.76 o 
   9   6  -9        9.87       47.87     30.65 o 
   0   7  -9      102.83      126.52     53.27 o 
   1   7  -9        2.62       11.55     26.86 o 
   0   0  -8     3192.97     3411.72     60.81 o 
   2   0  -8    11177.43    12320.31    125.36 o 
   4   0  -8       14.58        9.71      7.72 o 
   6   0  -8     2324.44     2256.62     35.23 o 
   8   0  -8    11225.19    12173.40    125.73 o 
  10   0  -8      114.00       82.94     14.80 o 
  12   0  -8     6268.48     7102.84    137.11 o 
  14   0  -8     1414.77     1297.84     63.36 o 
  16   0  -8      380.07      414.87     79.73 o 
  18   0  -8      931.21      742.28    108.11 o 
   1   1  -8     1563.05     1505.29     23.46 o 
   2   1  -8      345.23      348.99     10.51 o 
   3   1  -8    15611.92    15723.49    117.31 o 
   4   1  -8    12178.97    12508.46     96.52 o 
   5   1  -8      224.75      321.10     10.48 o 
   6   1  -8     1635.38     1954.58     30.34 o 
   7   1  -8      248.81      355.00     13.73 o 
   8   1  -8       73.52       77.96      8.77 o 
   9   1  -8      206.30      355.20     16.05 o 
  10   1  -8     1173.31     1094.45     26.92 o 
  11   1  -8       68.07       77.23     12.89 o 
  12   1  -8     4678.19     4689.46     72.85 o 
  13   1  -8      402.43      400.24     32.94 o 
  14   1  -8     1582.18     1620.27     59.29 o 
  15   1  -8       70.59       73.32     33.36 o 
  16   1  -8      858.04     1006.49     95.23 o 
  17   1  -8       77.27       77.55     41.12 o 
  18   1  -8      124.05      135.42     42.31 o 
   0   2  -8     3539.95     3076.27     66.41 o 
   1   2  -8      436.98      641.02     20.55 o 
   2   2  -8      902.24      722.73     21.81 o 
   3   2  -8      188.09      191.51     12.92 o 
   4   2  -8     5022.78     5858.29     65.38 o 
   5   2  -8      614.36      523.88     15.12 o 
   6   2  -8      280.37      311.12     12.32 o 
   7   2  -8      428.03      578.58     16.97 o 
   8   2  -8      226.03      170.45     13.90 o 
   9   2  -8      646.07      617.72     23.45 o 
  10   2  -8      534.68      536.37     26.77 o 
  11   2  -8      327.05      386.56     26.05 o 
  12   2  -8      236.03      223.19     22.39 o 
  13   2  -8       15.75       31.00     15.48 o 
  14   2  -8      169.22      202.03     32.58 o 
  15   2  -8       10.40      -11.72     21.23 o 
  16   2  -8      115.16       90.73     30.16 o 
  17   2  -8        8.64        7.01     31.88 o 
  18   2  -8      207.82      188.61     76.25 o 
   1   3  -8      346.97      477.30     21.17 o 
   2   3  -8      773.20      671.90     25.56 o 
   3   3  -8      769.16      744.50     26.69 o 
   4   3  -8     1718.22     1296.47     37.62 o 
   5   3  -8      921.37      921.01     31.87 o 
   6   3  -8     1258.56     1045.76     26.95 o 
   7   3  -8     1955.48     1967.83     37.73 o 
   8   3  -8      369.52      361.88     20.69 o 
   9   3  -8       60.40       96.64     14.19 o 
  10   3  -8       33.37       27.43     13.71 o 
  11   3  -8      573.31      561.37     48.84 o 
  12   3  -8      284.59      278.28     28.12 o 
  13   3  -8      140.96       72.15     21.95 o 
  14   3  -8      300.54      332.37     35.20 o 
  15   3  -8       35.83       65.21     27.57 o 
  16   3  -8      264.26      341.10     42.57 o 
  17   3  -8      225.21      251.53     53.65 o 
   0   4  -8     2221.01     1717.20     73.63 o 
   1   4  -8     1007.21      960.96     41.14 o 
   2   4  -8     1461.55     1478.43     51.26 o 
   3   4  -8     1829.58     1807.44     51.85 o 
   4   4  -8      214.59      335.49     26.30 o 
   5   4  -8      155.62      154.69     19.55 o 
   6   4  -8      513.79      589.07     41.23 o 
   7   4  -8       68.27       75.54     21.02 o 
   8   4  -8      998.22      856.28     94.21 o 
   9   4  -8        3.55        7.77     22.00 o 
  10   4  -8      258.45      275.32     43.36 o 
  11   4  -8       20.91       37.14     27.29 o 
  12   4  -8      853.48      851.42     68.24 o 
  13   4  -8      157.74      208.00     41.43 o 
  14   4  -8       85.38      172.13     69.04 o 
  15   4  -8       23.61       50.48     35.24 o 
   1   5  -8      634.95      750.29     54.52 o 
   2   5  -8      155.62       93.10     26.95 o 
   3   5  -8       73.61       65.46     24.40 o 
   4   5  -8      173.88      130.61     42.75 o 
   5   5  -8       34.85       58.51     19.64 o 
   6   5  -8      692.38      754.11     47.14 o 
   7   5  -8      347.72      270.69     37.54 o 
   8   5  -8      254.96      297.13     67.57 o 
   9   5  -8      363.78      273.66     48.89 o 
  10   5  -8        4.71       18.90     23.80 o 
  11   5  -8      208.58      263.33     48.64 o 
  12   5  -8       77.63       65.62     35.05 o 
  13   5  -8      151.91      133.69     41.21 o 
   0   6  -8      275.40      378.03     68.67 o 
   1   6  -8      107.87       96.72     30.45 o 
   2   6  -8      157.95      117.89     30.24 o 
   3   6  -8      286.83      325.51     43.40 o 
   4   6  -8      169.91      185.33     29.83 o 
   5   6  -8       33.38       31.89     18.41 o 
   6   6  -8       90.86      185.67     35.64 o 
   7   6  -8      146.53      178.02     43.53 o 
   8   6  -8       40.60       86.56     48.32 o 
   9   6  -8       20.85       45.81     30.03 o 
   1   7  -8       20.11       53.99     30.38 o 
   2   7  -8      252.39      304.77     47.74 o 
   2   0  -7    10372.84    12286.75    125.09 o 
   4   0  -7     5514.64     5139.74     60.77 o 
   6   0  -7     8583.22     7356.04     80.27 o 
   8   0  -7      379.72      385.52     16.92 o 
  10   0  -7      596.05      713.51     28.95 o 
  12   0  -7      636.32      770.65     42.17 o 
  14   0  -7     1344.30     1466.70    108.82 o 
  16   0  -7      430.03      502.01     85.37 o 
  18   0  -7      347.60      311.54     83.18 o 
   0   1  -7      988.55      734.21     23.13 o 
   1   1  -7     2334.58     2117.58     28.23 o 
   2   1  -7     2189.94     3359.15     36.60 o 
   3   1  -7     1032.87     1066.14     17.08 o 
   4   1  -7     4815.12     5250.02     51.31 o 
   5   1  -7      916.53     1041.76     18.15 o 
   6   1  -7       71.49       92.43      8.44 o 
   7   1  -7      855.94      999.24     29.27 o 
   8   1  -7     2653.01     2656.15     35.60 o 
   9   1  -7     1016.68     1136.07     24.69 o 
  10   1  -7      814.33      598.69     20.47 o 
  11   1  -7      627.57      676.14     24.55 o 
  12   1  -7     2323.94     2342.37     48.66 o 
  13   1  -7      710.30      628.69     38.64 o 
  14   1  -7      293.14      246.78     29.93 o 
  15   1  -7      220.10      233.35     42.16 o 
  16   1  -7      313.61      375.18    129.27 o 
  17   1  -7      880.99      838.21    125.34 o 
  18   1  -7       64.25       39.31     63.34 o 
   1   2  -7     2875.44     3545.42     48.91 o 
   2   2  -7     4195.04     4029.76     57.09 o 
   3   2  -7     1851.00     2034.48     37.19 o 
   4   2  -7     3954.82     4029.32     49.37 o 
   5   2  -7     3555.69     4310.69     48.21 o 
   6   2  -7     5771.28     5405.07     55.69 o 
   7   2  -7      124.15      280.32     12.91 o 
   8   2  -7      354.19      472.43     16.95 o 
   9   2  -7     1314.00     1324.28     32.27 o 
  10   2  -7      347.47      349.43     26.13 o 
  11   2  -7      130.46      103.45     15.29 o 
  12   2  -7      260.19      255.45     23.49 o 
  13   2  -7       94.40      108.47     20.49 o 
  14   2  -7      419.26      458.07     54.71 o 
  15   2  -7      108.10      110.33     30.21 o 
  16   2  -7      478.99      463.72     48.26 o 
  17   2  -7       17.46      -43.93     26.70 o 
  18   2  -7      150.54      211.46     50.90 o 
   0   3  -7     1821.82     1908.40     55.70 o 
   1   3  -7      834.23     1031.70     28.54 o 
   2   3  -7     6477.64     6648.34     90.98 o 
   3   3  -7     3914.33     4662.78     71.64 o 
   4   3  -7      451.26      378.94     20.80 o 
   5   3  -7        9.47       29.94      8.80 o 
   6   3  -7       14.85       -2.17      7.05 o 
   7   3  -7      913.08      981.30     27.00 o 
   8   3  -7      213.24      187.23     16.66 o 
   9   3  -7       65.60       76.96     12.97 o 
  10   3  -7     2823.44     2972.84     62.75 o 
  11   3  -7      213.88      195.46     26.83 o 
  12   3  -7      208.13      203.12     25.20 o 
  13   3  -7       59.63       65.63     21.04 o 
  14   3  -7      996.12     1169.09     55.68 o 
  15   3  -7       42.75       54.78     25.97 o 
  16   3  -7       93.30      127.23     34.19 o 
  17   3  -7      237.32      271.42     43.09 o 
   1   4  -7      478.56      470.44     30.72 o 
   2   4  -7      943.15     1008.73     45.77 o 
   3   4  -7      357.23      281.56     24.28 o 
   4   4  -7       39.57       36.37     13.78 o 
   5   4  -7      293.92      319.26     33.99 o 
   6   4  -7     4439.03     4851.62     89.59 o 
   7   4  -7       78.35       48.76     15.44 o 
   8   4  -7      200.85      154.68     27.57 o 
   9   4  -7       17.33       39.49     23.69 o 
  10   4  -7      451.06      516.97     53.90 o 
  11   4  -7       55.00       47.80     23.34 o 
  12   4  -7      310.27      265.76     36.42 o 
  13   4  -7      239.14      278.85     37.75 o 
  14   4  -7      217.74      313.39     46.81 o 
  15   4  -7      124.67       82.85     41.03 o 
   0   5  -7     1976.07     1913.22    108.18 o 
   1   5  -7      585.90      740.68     53.86 o 
   2   5  -7     6612.47     7098.35    159.91 o 
   3   5  -7      181.90      196.14     41.33 o 
   4   5  -7      522.55      464.57     55.49 o 
   5   5  -7      105.68      150.64     25.01 o 
   6   5  -7       79.51       74.16     20.66 o 
   7   5  -7       26.68        7.82     18.11 o 
   8   5  -7       82.77       65.10     27.31 o 
   9   5  -7      226.80      211.63     40.04 o 
  10   5  -7     1208.45     1434.62    115.61 o 
  11   5  -7      103.29        9.10     26.33 o 
  12   5  -7       49.46      -22.78     26.97 o 
  13   5  -7       57.82       58.70     34.44 o 
   1   6  -7      209.72      230.88     39.80 o 
   2   6  -7     1082.90     1266.58     75.66 o 
   3   6  -7      150.68      110.83     26.03 o 
   4   6  -7       45.85       51.55     20.41 o 
   5   6  -7      139.39      187.30     30.61 o 
   6   6  -7      840.43     1138.73     71.09 o 
   7   6  -7      105.22      132.53     39.63 o 
   8   6  -7      121.80       70.19     59.51 o 
   9   6  -7       17.01       19.99     29.57 o 
  10   6  -7      177.77      257.82     50.60 o 
   0   7  -7       60.49      103.77     47.80 o 
   1   7  -7        6.94       26.21     27.11 o 
   2   7  -7      259.55      375.89     59.81 o 
   0   0  -6    60313.42    58615.71   1141.73 o 
   2   0  -6    23041.90    23195.73    223.41 o 
   4   0  -6        8.68        7.53      5.64 o 
   6   0  -6     1236.23     1509.88     26.86 o 
   8   0  -6     1515.76     1421.62     28.34 o 
  10   0  -6      500.47      743.39     29.13 o 
  12   0  -6      862.73      887.28     44.56 o 
  14   0  -6     1264.44     1128.49     58.84 o 
  16   0  -6      669.98      667.93     92.09 o 
  18   0  -6      728.09      858.14    113.22 o 
   1   1  -6        4.14        2.99      4.45 o 
   2   1  -6    14152.20    14846.72    132.30 o 
   3   1  -6    13954.84    15088.99    124.97 o 
   4   1  -6     3861.44     3710.71     39.39 o 
   5   1  -6      759.95      923.35     16.93 o 
   6   1  -6      523.62      585.92     16.90 o 
   7   1  -6     1965.87     2133.84     29.89 o 
   8   1  -6      511.45      609.79     20.47 o 
   9   1  -6      773.74      977.96     22.68 o 
  10   1  -6      793.12      803.22     23.07 o 
  11   1  -6      809.21      798.93     27.81 o 
  12   1  -6      610.62      664.75     27.98 o 
  13   1  -6      426.94      483.32     30.23 o 
  14   1  -6       51.38       33.72     22.09 o 
  15   1  -6       54.74       71.75     25.42 o 
  16   1  -6     2695.26     2966.08    184.24 o 
  17   1  -6      213.34      169.71     64.23 o 
  18   1  -6      738.30      785.29     64.55 o 
   0   2  -6     7278.45     6414.98    104.76 o 
   1   2  -6     3983.75     4844.33     74.27 o 
   2   2  -6     1218.58     1602.87     32.12 o 
   3   2  -6     1252.97     1390.12     29.89 o 
   4   2  -6      383.89      345.04     12.79 o 
   5   2  -6     5878.30     6918.15     67.80 o 
   6   2  -6      744.16      774.59     20.91 o 
   7   2  -6       42.98        9.24      6.15 o 
   8   2  -6     3945.20     3659.47     48.61 o 
   9   2  -6      245.36      290.01     17.81 o 
  10   2  -6      641.71      562.08     28.72 o 
  11   2  -6        4.00        7.95     10.35 o 
  12   2  -6      450.63      458.38     28.52 o 
  13   2  -6     1127.55     1335.36     49.06 o 
  14   2  -6      328.94      451.55     54.68 o 
  15   2  -6      128.43      137.36     30.31 o 
  16   2  -6      270.08      237.08     44.29 o 
  17   2  -6      335.00      321.42     50.71 o 
  18   2  -6      801.85      833.41    111.04 o 
   1   3  -6       88.94      173.17     13.98 o 
   2   3  -6      506.80      502.70     24.98 o 
   3   3  -6     5335.68     6130.20     85.59 o 
   4   3  -6     2409.08     1902.57     42.27 o 
   5   3  -6       58.46      106.64     16.21 o 
   6   3  -6      933.40      842.04     24.58 o 
   7   3  -6      890.57      840.66     25.15 o 
   8   3  -6      444.97      358.86     15.69 o 
   9   3  -6      261.07      357.18     20.51 o 
  10   3  -6      143.71      133.03     19.83 o 
  11   3  -6      614.22      528.64     57.08 o 
  12   3  -6      282.43      270.86     27.44 o 
  13   3  -6      576.73      537.37     39.90 o 
  14   3  -6      147.47      148.84     33.09 o 
  15   3  -6      142.69       75.21     28.57 o 
  16   3  -6      239.01      190.19     35.70 o 
  17   3  -6       96.89      122.61     39.61 o 
   0   4  -6      391.52      214.55     37.29 o 
   1   4  -6      932.31     1089.09     41.46 o 
   2   4  -6     2726.60     2716.93     58.65 o 
   3   4  -6      241.38      197.16     21.28 o 
   4   4  -6      168.42      127.66     18.44 o 
   5   4  -6      882.09      962.85     35.78 o 
   6   4  -6       11.16       21.44     11.44 o 
   7   4  -6      196.89      199.43     21.23 o 
   8   4  -6       75.37       75.47     20.20 o 
   9   4  -6      106.38      103.23     27.41 o 
  10   4  -6      107.67       98.80     46.39 o 
  11   4  -6        6.24        5.24     19.33 o 
  12   4  -6      302.20      275.86     37.11 o 
  13   4  -6      112.93       91.18     27.25 o 
  14   4  -6      329.32      271.29     74.90 o 
  15   4  -6      301.43      286.26     68.99 o 
   1   5  -6       89.88       79.60     24.93 o 
   2   5  -6     1482.14     1576.87     69.41 o 
   3   5  -6      147.13      139.41     29.04 o 
   4   5  -6      666.96      577.88     45.55 o 
   5   5  -6      180.32      146.96     28.62 o 
   6   5  -6      973.53      998.74     51.89 o 
   7   5  -6      375.37      348.89     40.91 o 
   8   5  -6      108.62       56.68     41.89 o 
   9   5  -6       76.69       22.96     25.01 o 
  10   5  -6      113.80      138.75     35.93 o 
  11   5  -6      102.88       99.34     36.87 o 
  12   5  -6      151.29      211.92     45.52 o 
  13   5  -6      184.77       72.43     35.00 o 
   0   6  -6       87.08       -7.43     47.86 o 
   1   6  -6      301.46      359.45     45.49 o 
   2   6  -6       52.78       32.01     23.36 o 
   3   6  -6       29.33       46.51     20.50 o 
   4   6  -6      343.64      362.73     39.19 o 
   5   6  -6       11.40       19.81     18.62 o 
   6   6  -6      126.09      172.87     36.22 o 
   7   6  -6      234.87      120.04     35.99 o 
   8   6  -6      656.03      668.46     70.39 o 
   9   6  -6       10.58      -10.86     26.03 o 
  10   6  -6      472.11      561.21    101.29 o 
   1   7  -6        0.84       11.95     26.23 o 
   2   7  -6      166.92      165.56     58.41 o 
   3   7  -6      214.88      185.85     59.11 o 
   2   0  -5    14185.95    12776.02    126.40 o 
   4   0  -5     2150.26     1952.60     28.22 o 
   6   0  -5      526.61      234.32     11.48 o 
   8   0  -5     1840.08     1915.05     33.25 o 
  10   0  -5      154.80      164.49     19.22 o 
  12   0  -5      632.25      563.63     52.79 o 
  14   0  -5     4917.56     4817.42    144.97 o 
  16   0  -5       31.46       97.66     56.44 o 
  18   0  -5      238.22      221.30     73.64 o 
   0   1  -5     1978.45     2228.39     44.91 o 
   1   1  -5     3165.92     3645.10     44.33 o 
   2   1  -5    12670.94    10646.17     98.11 o 
   3   1  -5    22345.56    23814.59    184.08 o 
   4   1  -5      706.42      680.81     14.49 o 
   5   1  -5      288.45      335.12     10.49 o 
   6   1  -5      679.86      704.21     17.93 o 
   7   1  -5     1152.10     1271.00     22.18 o 
   8   1  -5     4839.08     5076.47     53.63 o 
   9   1  -5      934.44     1017.01     23.11 o 
  10   1  -5     2891.04     2524.04     39.87 o 
  11   1  -5      150.70      159.87     14.61 o 
  12   1  -5      191.25      181.46     22.24 o 
  13   1  -5      647.97      569.21     32.14 o 
  14   1  -5      473.68      496.89     40.91 o 
  15   1  -5        7.30       17.14     27.82 o 
  16   1  -5      342.80      395.89     96.56 o 
  17   1  -5       18.87       11.65     31.01 o 
  18   1  -5      185.34      241.40     82.42 o 
   1   2  -5     1670.58     2032.99     34.12 o 
   2   2  -5      233.01      166.13     11.99 o 
   3   2  -5     2848.02     3040.55     47.22 o 
   4   2  -5        3.18       -2.10      4.55 o 
   5   2  -5      648.98      880.33     18.21 o 
   6   2  -5     3512.17     3078.02     37.77 o 
   7   2  -5       21.46       47.59      8.65 o 
   8   2  -5      151.87      177.56     11.46 o 
   9   2  -5        6.17       -1.27      8.17 o 
  10   2  -5     1099.76     1038.06     32.65 o 
  11   2  -5      436.53      555.47     26.80 o 
  12   2  -5      483.55      459.49     25.68 o 
  13   2  -5      443.84      470.66     32.76 o 
  14   2  -5      189.34      238.74     35.53 o 
  15   2  -5       71.70       79.21     26.80 o 
  16   2  -5      247.72      263.03     68.41 o 
  17   2  -5       40.26       57.27     34.55 o 
  18   2  -5      123.23      215.21     44.10 o 
   0   3  -5       81.29      154.35     19.09 o 
   1   3  -5      430.10      469.49     20.72 o 
   2   3  -5     8919.83     9176.28    106.55 o 
   3   3  -5      520.14      764.82     26.76 o 
   4   3  -5      117.73      144.38     14.28 o 
   5   3  -5      437.92      533.02     21.47 o 
   6   3  -5       28.45       24.68      8.25 o 
   7   3  -5      204.50      217.75     14.86 o 
   8   3  -5       97.53       75.31      9.46 o 
   9   3  -5       64.75       96.21     13.16 o 
  10   3  -5     2605.94     2799.15     55.28 o 
  11   3  -5      676.63      602.89     34.59 o 
  12   3  -5        0.89      -11.63     14.72 o 
  13   3  -5      391.05      425.42     38.04 o 
  14   3  -5      536.31      621.57     48.50 o 
  15   3  -5      215.17      150.72     39.79 o 
  16   3  -5      269.29      314.99     42.36 o 
  17   3  -5      319.99      386.85     52.94 o 
   1   4  -5       32.85       26.03     11.45 o 
   2   4  -5     1442.44     1599.14     48.69 o 
   3   4  -5      774.09      909.61     44.04 o 
   4   4  -5      101.15       93.34     15.93 o 
   5   4  -5      872.61     1000.14     36.02 o 
   6   4  -5     6028.53     6705.38    112.61 o 
   7   4  -5      161.36      156.27     19.31 o 
   8   4  -5       18.24       -3.13     18.21 o 
   9   4  -5      189.27      245.27     39.23 o 
  10   4  -5      368.57      519.68     52.88 o 
  11   4  -5      353.30      352.79     44.07 o 
  12   4  -5      266.03      296.11     52.22 o 
  13   4  -5       64.89       26.76     23.70 o 
  14   4  -5      651.78      741.20     64.25 o 
  15   4  -5        8.56       12.94     31.43 o 
   0   5  -5     1706.28     1652.74     99.84 o 
   1   5  -5     1595.29     1521.81     88.46 o 
   2   5  -5     2919.92     3459.96    104.12 o 
   3   5  -5      447.26      466.13     44.94 o 
   4   5  -5       11.99       49.93     17.64 o 
   5   5  -5      182.80      176.04     26.02 o 
   6   5  -5       79.66       69.69     19.49 o 
   7   5  -5      121.27      132.07     30.57 o 
   8   5  -5       56.11       91.38     30.24 o 
   9   5  -5      151.25      118.51     32.57 o 
  10   5  -5      508.37      568.05     62.55 o 
  11   5  -5       23.30       39.79     27.89 o 
  12   5  -5      357.58      360.73     54.59 o 
  13   5  -5      420.71      302.82     53.05 o 
   1   6  -5      461.10      540.73     70.43 o 
   2   6  -5      268.60      311.63     43.05 o 
   3   6  -5       84.75       52.64     20.68 o 
   4   6  -5       29.85       24.07     19.66 o 
   5   6  -5       74.78       65.36     27.25 o 
   6   6  -5      675.52      871.50     59.09 o 
   7   6  -5       40.02       37.00     24.68 o 
   8   6  -5        9.08       -7.70     28.45 o 
   9   6  -5      116.58      111.21     38.20 o 
  10   6  -5      118.71      118.42     40.37 o 
   0   7  -5       77.45      114.83     47.96 o 
   1   7  -5      128.74      193.75     39.89 o 
   2   7  -5       31.21       45.28     29.26 o 
   3   7  -5      258.01      284.66     47.03 o 
   0   0  -4      116.83      139.43      9.53 o 
   2   0  -4       96.23       83.83      5.93 o 
   4   0  -4       77.72       45.65      7.13 o 
   6   0  -4     2273.43     2655.64     37.16 o 
   8   0  -4      795.09      758.83     23.90 o 
  10   0  -4       67.61       74.17     15.15 o 
  12   0  -4      570.27      694.57     39.53 o 
  14   0  -4     3030.62     3274.70     84.95 o 
  16   0  -4       75.78      217.25     65.36 o 
  18   0  -4      165.78      315.06     77.70 o 
   1   1  -4     5054.22     5138.87     57.49 o 
   2   1  -4    27261.34    27922.63    252.51 o 
   3   1  -4     5235.06     5488.93     53.27 o 
   4   1  -4     5468.75     5120.01     46.96 o 
   5   1  -4      480.67      551.61     20.25 o 
   6   1  -4      706.20      615.73     18.19 o 
   7   1  -4       67.05       65.11      9.31 o 
   8   1  -4     2890.85     3155.66     38.75 o 
   9   1  -4     1112.36     1244.07     25.72 o 
  10   1  -4      584.95      683.71     23.30 o 
  11   1  -4      220.67      178.48     16.35 o 
  12   1  -4       18.13       12.01     12.48 o 
  13   1  -4      285.46      328.44     28.87 o 
  14   1  -4      387.39      401.30     38.15 o 
  15   1  -4       41.20       34.47     29.22 o 
  16   1  -4      139.47      199.33     73.85 o 
  17   1  -4      298.55      370.73     89.82 o 
  18   1  -4      183.27      161.72     41.91 o 
   0   2  -4     2868.30     2297.03     51.97 o 
   1   2  -4     1015.22     1253.56     26.07 o 
   2   2  -4       57.55       42.89      7.64 o 
   3   2  -4      793.56      879.53     24.80 o 
   4   2  -4     3050.12     3613.11     48.12 o 
   5   2  -4      592.19      675.10     15.98 o 
   6   2  -4      196.84      173.94     10.08 o 
   7   2  -4      578.85      712.39     18.56 o 
   8   2  -4     2190.81     2034.29     33.50 o 
   9   2  -4      115.50      111.29     13.69 o 
  10   2  -4      962.50      929.22     31.29 o 
  11   2  -4      276.70      320.46     22.24 o 
  12   2  -4     3320.54     3468.10     82.92 o 
  13   2  -4       70.52       95.08     22.47 o 
  14   2  -4     1056.03     1003.07     57.91 o 
  15   2  -4       33.11       38.57     29.14 o 
  16   2  -4       16.53        1.28     27.91 o 
  17   2  -4       54.34       85.05     34.77 o 
  18   2  -4       54.91       51.86     35.76 o 
   1   3  -4      445.83      498.33     21.03 o 
   2   3  -4       99.40      126.23     14.72 o 
   3   3  -4      505.24      560.40     25.32 o 
   4   3  -4     3658.58     3049.04     59.24 o 
   5   3  -4      778.05      933.69     26.28 o 
   6   3  -4       82.08       71.17     10.47 o 
   7   3  -4       41.95       37.21      9.09 o 
   8   3  -4      839.29      655.23     19.57 o 
   9   3  -4       53.83       77.70     15.38 o 
  10   3  -4      200.50      254.16     22.94 o 
  11   3  -4      652.57      588.87     33.65 o 
  12   3  -4      509.32      412.10     30.91 o 
  13   3  -4        7.67       20.83     17.01 o 
  14   3  -4        6.30       -2.67     21.25 o 
  15   3  -4      280.90      184.38     54.91 o 
  16   3  -4      482.86      481.14     47.27 o 
  17   3  -4       48.95       81.84     38.25 o 
   0   4  -4     6163.91     4625.71    124.38 o 
   1   4  -4       30.59        8.26     10.11 o 
   2   4  -4        2.74        0.02      9.42 o 
   3   4  -4       30.74       38.20     14.95 o 
   4   4  -4     2929.43     2571.10     69.61 o 
   5   4  -4       85.24       55.35     14.10 o 
   6   4  -4       97.86       74.21     21.70 o 
   7   4  -4      152.99      157.80     19.12 o 
   8   4  -4     1318.03     1090.94     65.41 o 
   9   4  -4       42.30       12.73     19.79 o 
  10   4  -4       14.51       20.35     20.77 o 
  11   4  -4      306.42      273.69     42.52 o 
  12   4  -4       83.15      108.35     30.43 o 
  13   4  -4        0.96       -7.62     20.56 o 
  14   4  -4      280.33      292.20     45.94 o 
  15   4  -4       33.38      -17.60     32.13 o 
   1   5  -4      914.37      951.71     58.61 o 
   2   5  -4      245.59      287.90     37.16 o 
   3   5  -4     1100.58     1134.61     63.05 o 
   4   5  -4     1574.93     1323.71     54.84 o 
   5   5  -4        6.47       36.35     16.67 o 
   6   5  -4        5.44        6.92     14.60 o 
   7   5  -4       83.52       97.36     22.02 o 
   8   5  -4      366.41      259.70     63.67 o 
   9   5  -4       91.03       37.28     35.96 o 
  10   5  -4      222.45      334.29     47.87 o 
  11   5  -4       55.96       87.41     35.05 o 
  12   5  -4      431.09      446.72     60.37 o 
  13   5  -4       50.84       37.05     33.71 o 
   0   6  -4     2444.29     2431.86    136.10 o 
   1   6  -4      396.16      380.52     58.97 o 
   2   6  -4      617.93      474.01     42.08 o 
   3   6  -4      287.70      276.59     48.71 o 
   4   6  -4       47.84       44.68     20.05 o 
   5   6  -4       58.15       56.94     25.19 o 
   6   6  -4        3.82       -3.75     17.38 o 
   7   6  -4      101.04      120.13     33.78 o 
   8   6  -4     1028.17     1029.35     81.43 o 
   9   6  -4       73.93       53.03     32.94 o 
  10   6  -4       45.75       70.48     47.44 o 
   1   7  -4       47.07       44.39     27.36 o 
   2   7  -4        4.20       49.99     29.23 o 
   3   7  -4       97.99       98.58     34.61 o 
   2   0  -3     9471.15     8500.14     84.35 o 
   4   0  -3      693.81      828.24     16.84 o 
   6   0  -3     3810.43     2696.10     37.17 o 
   8   0  -3      343.33      451.66     20.15 o 
  10   0  -3       88.81      133.35     15.80 o 
  12   0  -3       19.50       47.26     19.96 o 
  14   0  -3     3252.92     3197.27    103.93 o 
  16   0  -3      193.67      289.10     73.28 o 
  18   0  -3      496.69      538.14     95.52 o 
   0   1  -3     1181.87     1111.19     26.14 o 
   1   1  -3     1883.70     2124.81     29.68 o 
   2   1  -3    45153.91    41640.13    365.60 o 
   3   1  -3      373.41      482.87     12.46 o 
   4   1  -3      611.88      657.80     13.39 o 
   5   1  -3      352.18      379.82     13.52 o 
   6   1  -3      123.78      182.62     10.11 o 
   7   1  -3     1730.88     1775.93     27.98 o 
   8   1  -3     1881.67     2142.21     30.45 o 
   9   1  -3       63.69      114.27      9.74 o 
  10   1  -3     1550.03     1195.36     28.01 o 
  11   1  -3      350.54      378.29     22.43 o 
  12   1  -3      169.80      169.92     18.84 o 
  13   1  -3      365.82      412.61     31.44 o 
  14   1  -3       65.98       52.85     18.57 o 
  15   1  -3      218.25      246.76     40.19 o 
  16   1  -3       57.73      -12.54     29.15 o 
  17   1  -3       57.09       31.46     48.18 o 
  18   1  -3      650.54      827.11     64.95 o 
   1   2  -3      246.09      329.93     15.45 o 
   2   2  -3     3339.25     2922.41     49.27 o 
   3   2  -3      634.90      720.95     25.28 o 
   4   2  -3      535.18      672.33     19.12 o 
   5   2  -3      892.58      843.37     17.49 o 
   6   2  -3     7939.71     7377.96     69.33 o 
   7   2  -3      460.91      648.16     18.11 o 
   8   2  -3     1468.96     1512.23     28.45 o 
   9   2  -3       20.62       22.94      8.15 o 
  10   2  -3       55.22       71.63     13.78 o 
  11   2  -3      828.15      978.48     33.67 o 
  12   2  -3      928.68      931.25     37.65 o 
  13   2  -3      204.46      148.68     28.31 o 
  14   2  -3      329.59      419.45     60.46 o 
  15   2  -3      178.69      157.62     37.87 o 
  16   2  -3       45.07       43.92     30.22 o 
  17   2  -3      105.68       82.85     95.48 o 
  18   2  -3      209.86      242.49     56.26 o 
   0   3  -3      935.93     1010.93     39.17 o 
   1   3  -3      570.79      526.59     27.38 o 
   2   3  -3     2730.07     2739.82     51.22 o 
   3   3  -3     2987.12     2923.91     63.45 o 
   4   3  -3      170.45      178.92     15.80 o 
   5   3  -3      392.61      398.12     27.57 o 
   6   3  -3       38.46       41.15      9.00 o 
   7   3  -3      361.80      308.20     17.25 o 
   8   3  -3       28.51       26.48      9.17 o 
   9   3  -3       54.88       68.06     12.26 o 
  10   3  -3     1159.22     1402.78     39.19 o 
  11   3  -3       64.27       63.53     16.24 o 
  12   3  -3      172.59      144.94     24.74 o 
  13   3  -3      175.25      136.26     28.49 o 
  14   3  -3      749.64      779.91     76.10 o 
  15   3  -3      299.06      292.16     39.43 o 
  16   3  -3      305.64      272.20     46.12 o 
  17   3  -3       78.63       55.59     36.51 o 
   1   4  -3       84.11      122.98     18.30 o 
   2   4  -3     2112.88     2376.74     59.55 o 
   3   4  -3      723.61      712.62     39.53 o 
   4   4  -3      117.36      111.71     17.79 o 
   5   4  -3      803.03      749.88     42.66 o 
   6   4  -3      684.74      936.35     39.79 o 
   7   4  -3      166.16      188.47     20.33 o 
   8   4  -3       52.50       42.74     17.73 o 
   9   4  -3       38.67       58.58     22.87 o 
  10   4  -3      211.02      240.29     39.43 o 
  11   4  -3      114.05      163.80     45.01 o 
  12   4  -3      199.40      319.11     38.14 o 
  13   4  -3       32.46       20.47     22.11 o 
  14   4  -3      851.35      951.20     69.14 o 
  15   4  -3       34.21        7.34     34.63 o 
   0   5  -3      376.69      335.34     55.37 o 
   1   5  -3      107.39       77.10     19.69 o 
   2   5  -3       15.24        1.45     14.97 o 
   3   5  -3        5.40       -2.43     13.96 o 
   4   5  -3      222.62      259.05     40.68 o 
   5   5  -3       58.11       50.08     19.15 o 
   6   5  -3      354.42      290.87     35.70 o 
   7   5  -3        4.72       19.02     15.01 o 
   8   5  -3      952.23      864.59     68.71 o 
   9   5  -3       42.85       42.93     35.68 o 
  10   5  -3      793.47      934.59     74.22 o 
  11   5  -3       67.04      122.14     36.30 o 
  12   5  -3      218.07      256.15     49.58 o 
  13   5  -3       38.51       65.22     32.46 o 
   1   6  -3     1473.38     1457.46     78.92 o 
   2   6  -3      223.97      205.97     38.72 o 
   3   6  -3       44.72       24.98     19.08 o 
   4   6  -3      245.67      234.59     32.95 o 
   5   6  -3      216.99      156.66     28.40 o 
   6   6  -3      755.75      994.48     57.86 o 
   7   6  -3      106.80      207.75     45.45 o 
   8   6  -3       57.19       92.53     34.80 o 
   9   6  -3      252.26      208.94     79.16 o 
  10   6  -3       36.61       56.28     40.97 o 
   0   7  -3      404.27      408.08     76.15 o 
   1   7  -3      289.61      402.87     53.31 o 
   2   7  -3      238.58      349.66     60.35 o 
   3   7  -3       25.44       47.41     25.12 o 
   0   0  -2     4208.36       -0.55      0.66 o 
   2   0  -2    14298.18    15013.68    145.51 o 
   4   0  -2    58746.31    61494.97    526.38 o 
   6   0  -2      215.00      227.83     12.66 o 
   8   0  -2     1176.55     1042.54     31.97 o 
  10   0  -2       15.77        5.14     10.59 o 
  12   0  -2     1572.20     1627.66     57.04 o 
  14   0  -2     2997.69     2809.56     78.59 o 
  16   0  -2     2784.28     3209.09    179.53 o 
  18   0  -2      208.48      212.26     72.73 o 
   1   1  -2     7275.35     7575.70     77.66 o 
   2   1  -2      965.04     1018.62     23.73 o 
   3   1  -2      776.99      935.35     17.06 o 
   4   1  -2    30725.75    30426.15    228.46 o 
   5   1  -2      173.30      134.19      7.51 o 
   6   1  -2    10344.40    11241.93     97.43 o 
   7   1  -2     3182.55     3541.80     42.24 o 
   8   1  -2     7525.91     7772.31     71.59 o 
   9   1  -2      255.95      238.24     12.75 o 
  10   1  -2      652.32      702.81     22.42 o 
  11   1  -2      213.30      177.63     16.82 o 
  12   1  -2      254.97      261.72     24.32 o 
  13   1  -2      127.71      111.49     20.58 o 
  14   1  -2      333.70      404.65     54.56 o 
  15   1  -2      715.44      577.89     52.69 o 
  16   1  -2      130.17      210.62     41.40 o 
  17   1  -2      184.05      135.46     46.79 o 
  18   1  -2      112.14      115.74     39.07 o 
   0   2  -2     3384.56     2797.75     75.32 o 
   1   2  -2     2522.25     2508.23     44.20 o 
   2   2  -2      643.20      662.61     22.59 o 
   3   2  -2     1132.49     1188.99     32.60 o 
   4   2  -2     1249.38     1291.09     26.23 o 
   5   2  -2      485.34      499.90     15.20 o 
   6   2  -2     2195.67     2375.99     39.26 o 
   7   2  -2      490.06      624.10     17.90 o 
   8   2  -2     6112.37     6024.59     67.81 o 
   9   2  -2      430.87      421.14     23.92 o 
  10   2  -2     2104.39     2206.07     47.30 o 
  11   2  -2     1222.59     1436.37     39.26 o 
  12   2  -2     2169.97     2350.73     51.90 o 
  13   2  -2      227.81      166.61     35.28 o 
  14   2  -2      250.39      295.35     37.30 o 
  15   2  -2       70.79      129.61     35.82 o 
  16   2  -2       74.40       73.47     32.96 o 
  17   2  -2       51.05       34.09     29.64 o 
  18   2  -2       11.75       -0.09     29.85 o 
   1   3  -2      418.80      466.33     26.05 o 
   2   3  -2      267.75      338.07     25.51 o 
   3   3  -2      300.51      286.83     20.25 o 
   4   3  -2     2425.82     1873.51     68.16 o 
   5   3  -2      137.46       97.26     12.93 o 
   6   3  -2      316.51      341.15     18.73 o 
   7   3  -2      600.26      623.91     22.28 o 
   8   3  -2      536.26      487.33     20.98 o 
   9   3  -2      208.64      277.87     18.03 o 
  10   3  -2       35.30       24.60     12.53 o 
  11   3  -2      709.67      709.59     33.09 o 
  12   3  -2      596.98      532.11     38.83 o 
  13   3  -2       25.33       67.52     20.83 o 
  14   3  -2      129.78      170.15     32.14 o 
  15   3  -2      167.67      146.07     34.63 o 
  16   3  -2      610.17      709.48    126.69 o 
  17   3  -2      100.87      106.71     39.58 o 
   0   4  -2     4757.79     3651.78    107.08 o 
   1   4  -2        7.89       -7.64      9.99 o 
   2   4  -2       18.18       17.79     12.76 o 
   3   4  -2      171.63      224.10     28.91 o 
   4   4  -2      713.29      514.47     34.14 o 
   5   4  -2      235.61      185.96     22.92 o 
   6   4  -2      709.05      738.62     36.38 o 
   7   4  -2      354.77      363.46     26.12 o 
   8   4  -2      460.41      372.42     32.60 o 
   9   4  -2      447.52      376.90     38.33 o 
  10   4  -2      171.72       92.48     25.02 o 
  11   4  -2        7.67       -3.73     18.05 o 
  12   4  -2      245.12      156.16     30.10 o 
  13   4  -2        5.57      -18.00     18.64 o 
  14   4  -2      126.58      144.14     35.45 o 
  15   4  -2       86.51       15.65     45.47 o 
   1   5  -2      292.11      297.52     32.48 o 
   2   5  -2      265.53      215.84     33.13 o 
   3   5  -2       79.78       39.00     16.46 o 
   4   5  -2      917.42      654.97     58.25 o 
   5   5  -2       13.94       29.77     16.99 o 
   6   5  -2      344.15      372.41     38.74 o 
   7   5  -2      161.34      141.20     23.37 o 
   8   5  -2      473.56      392.46     49.72 o 
   9   5  -2      197.88      152.40     58.56 o 
  10   5  -2       57.54       82.21     29.59 o 
  11   5  -2        9.76       39.64     42.07 o 
  12   5  -2       32.72       65.24     35.26 o 
  13   5  -2       47.49        9.98     29.98 o 
   0   6  -2     1484.50     1682.19    133.59 o 
   1   6  -2      427.05      445.18     53.77 o 
   2   6  -2      223.79      195.02     38.46 o 
   3   6  -2      152.11      121.01     28.47 o 
   4   6  -2       25.44       25.37     20.08 o 
   5   6  -2      145.52      153.02     27.83 o 
   6   6  -2        3.47      -12.36     16.99 o 
   7   6  -2       15.26       35.33     26.78 o 
   8   6  -2      613.62      588.17     64.66 o 
   9   6  -2      161.19      120.65     36.72 o 
  10   6  -2       15.37        6.23     26.85 o 
   1   7  -2      118.02       96.13     34.97 o 
   2   7  -2      112.20       53.45     39.51 o 
   3   7  -2        9.92       40.88     26.42 o 
   2   0  -1     1367.82     1956.59     25.08 o 
   4   0  -1      840.56      759.00     16.19 o 
   6   0  -1      720.66      300.80     14.02 o 
   8   0  -1       36.30       27.82      9.74 o 
  10   0  -1       56.14       49.70     12.43 o 
  12   0  -1      463.93      470.32     34.54 o 
  14   0  -1      451.98      542.73     55.09 o 
  16   0  -1      449.28      491.09     83.58 o 
  18   0  -1       11.28       14.89     47.27 o 
   0   1  -1      487.40      470.98     18.79 o 
   1   1  -1    10265.71    10637.35    112.24 o 
   2   1  -1     1366.98     2223.25     31.30 o 
   3   1  -1     7440.43     8272.72     74.10 o 
   4   1  -1     1126.31     1129.19     19.77 o 
   5   1  -1     4036.14     4182.45     46.25 o 
   6   1  -1      157.38      164.72      9.34 o 
   7   1  -1     2277.41     2590.29     42.55 o 
   8   1  -1      267.22      253.21     12.90 o 
   9   1  -1      720.36      814.67     21.13 o 
  10   1  -1     1029.57      714.01     22.67 o 
  11   1  -1      144.68      167.73     16.48 o 
  12   1  -1       19.24       43.44     14.84 o 
  13   1  -1      169.53      227.03     23.04 o 
  14   1  -1      304.95      278.95     29.32 o 
  15   1  -1       51.87       17.00     27.85 o 
  16   1  -1      828.86     1117.97     97.93 o 
  17   1  -1      747.53      818.15     89.77 o 
  18   1  -1       43.16       45.77     35.51 o 
   1   2  -1     1768.48     1752.76     35.52 o 
   2   2  -1     3896.34     3345.42     52.86 o 
   3   2  -1      979.54      889.95     45.21 o 
   4   2  -1     4859.37     5406.70     63.76 o 
   5   2  -1      750.88     1035.89     20.63 o 
   6   2  -1     6284.17     4998.31     58.52 o 
   7   2  -1     1220.99     1496.83     30.58 o 
   8   2  -1      400.49      403.14     25.82 o 
   9   2  -1      614.68      600.36     26.05 o 
  10   2  -1     1457.95     1262.84     35.71 o 
  11   2  -1      321.72      333.82     22.67 o 
  12   2  -1      184.34      198.80     19.48 o 
  13   2  -1      120.12      111.26     21.76 o 
  14   2  -1      239.21      402.99     47.13 o 
  15   2  -1       26.05       34.62     29.50 o 
  16   2  -1       12.81       11.78     27.92 o 
  17   2  -1       96.42      192.92     39.82 o 
  18   2  -1       11.23       -3.78     29.58 o 
   0   3  -1      153.06      175.66     23.46 o 
   1   3  -1       89.45       66.38     16.78 o 
   2   3  -1     5032.92     4645.11     75.54 o 
   3   3  -1      384.32      482.06     26.35 o 
   4   3  -1      790.97      759.72     32.02 o 
   5   3  -1       47.90       97.77     12.39 o 
   6   3  -1      488.72      529.00     22.15 o 
   7   3  -1      677.52      536.93     23.11 o 
   8   3  -1       20.71        6.41      8.72 o 
   9   3  -1      187.59      203.33     16.26 o 
  10   3  -1     2652.91     2487.92     52.16 o 
  11   3  -1     2498.63     2480.58     57.11 o 
  12   3  -1      226.24      272.67     42.44 o 
  13   3  -1       45.81       37.93     18.74 o 
  14   3  -1      219.31      192.10     35.84 o 
  15   3  -1      836.49      843.91     56.07 o 
  16   3  -1      155.58       82.63     35.96 o 
  17   3  -1       60.11        5.38     32.29 o 
   1   4  -1      732.74      599.99     40.01 o 
   2   4  -1      464.05      516.77     37.68 o 
   3   4  -1       82.79       48.45     14.95 o 
   4   4  -1       71.04       85.17     17.12 o 
   5   4  -1      379.60      370.71     34.65 o 
   6   4  -1     1588.87     1973.41     61.90 o 
   7   4  -1      254.24      263.79     23.10 o 
   8   4  -1       49.91       32.36     18.43 o 
   9   4  -1      490.10      382.37     53.21 o 
  10   4  -1      817.87      579.34     44.90 o 
  11   4  -1       30.41       28.43     24.67 o 
  12   4  -1       67.93      101.05     27.35 o 
  13   4  -1       13.19       20.10     20.96 o 
  14   4  -1     2043.77     2028.41     81.63 o 
  15   4  -1        0.67       16.90     51.54 o 
   0   5  -1      138.20       99.14     36.35 o 
   1   5  -1     1258.69     1449.11     62.29 o 
   2   5  -1     1529.55     2001.60     65.73 o 
   3   5  -1      133.54      135.20     26.33 o 
   4   5  -1      137.86      137.00     23.81 o 
   5   5  -1      197.77      186.02     40.65 o 
   6   5  -1     1036.15      867.77     52.26 o 
   7   5  -1      621.87      506.01     35.78 o 
   8   5  -1       69.64       86.84     28.46 o 
   9   5  -1      456.77      305.26     80.75 o 
  10   5  -1     2375.04     3184.90    187.57 o 
  11   5  -1      270.50      264.76     47.06 o 
  12   5  -1        4.68       19.47     28.06 o 
  13   5  -1      161.77      224.95     48.22 o 
   1   6  -1      356.00      488.00     51.52 o 
   2   6  -1     1417.86     1619.64     66.15 o 
   3   6  -1      196.64      186.17     29.62 o 
   4   6  -1      155.17      156.22     27.84 o 
   5   6  -1      145.57      186.61     29.88 o 
   6   6  -1      924.41     1046.30     58.71 o 
   7   6  -1      115.42      240.92     90.10 o 
   8   6  -1      101.30      108.32     53.23 o 
   9   6  -1       30.46       18.03     27.90 o 
  10   6  -1       23.56       31.69     28.33 o 
   0   7  -1       27.96       47.26     38.69 o 
   1   7  -1      230.13      292.08     47.61 o 
   2   7  -1     1211.98     1395.03     87.23 o 
   3   7  -1      347.10      423.34     53.81 o 
   2   0   0       33.97       -9.23      4.61 o 
   4   0   0    73706.35    76351.45    704.14 o 
   6   0   0      209.55      155.90     11.75 o 
   8   0   0       14.26       -3.94      7.99 o 
  10   0   0       45.86       70.89     13.18 o 
  12   0   0     5850.82     5889.79    120.34 o 
  14   0   0      310.35      361.62     32.79 o 
  16   0   0     3372.91     3830.25    197.09 o 
  18   0   0       45.71       50.24     55.17 o 
   1   1   0    17483.33    17418.13    189.11 o 
   2   1   0       52.59       63.16      5.70 o 
   3   1   0    14727.83    15850.93    137.28 o 
   4   1   0    34182.46    34235.19    282.91 o 
   5   1   0     8351.44     8706.80     80.84 o 
   6   1   0      271.64      299.78     12.87 o 
   7   1   0     1680.44     1991.34     34.13 o 
   8   1   0    11897.25    12761.89    118.13 o 
   9   1   0      314.37      338.02     18.93 o 
  10   1   0      110.28      118.18     13.84 o 
  11   1   0      197.56      198.34     18.24 o 
  12   1   0        3.38       -2.72     12.69 o 
  13   1   0      336.90      421.57     30.30 o 
  14   1   0       79.04       92.71     19.95 o 
  15   1   0      339.65      371.88     87.01 o 
  16   1   0     3825.78     4421.25    137.54 o 
  17   1   0        9.36       29.10     32.87 o 
  18   1   0        2.53        7.07     31.79 o 
   0   2   0     5919.10     5524.70    105.20 o 
   1   2   0       27.64        2.09      8.13 o 
   2   2   0       18.10       17.64      7.13 o 
   3   2   0       98.60       97.79     10.71 o 
   4   2   0      275.29      354.90     15.67 o 
   5   2   0     5395.69     6637.58     66.02 o 
   6   2   0       41.23       13.08      6.43 o 
   7   2   0     1125.59     1382.95     27.83 o 
   8   2   0     4219.92     4193.71     61.20 o 
   9   2   0        0.51      -10.14      8.71 o 
  10   2   0      120.41      104.67     14.69 o 
  11   2   0       61.24       54.79     13.92 o 
  12   2   0     3270.11     3566.28     65.66 o 
  13   2   0        1.23        4.57     18.69 o 
  14   2   0        9.41       -9.81     24.81 o 
  15   2   0       21.87       25.47     28.13 o 
  16   2   0      318.81      301.67     46.25 o 
  17   2   0       12.43        5.02     26.07 o 
  18   2   0       12.43       72.68     58.72 o 
   1   3   0       58.56       59.89     10.51 o 
   2   3   0      722.04      759.75     27.46 o 
   3   3   0      644.17      910.92     30.50 o 
   4   3   0     1146.23      774.95     42.12 o 
   5   3   0      538.45      638.91     24.50 o 
   6   3   0      381.80      357.59     19.36 o 
   7   3   0      139.89      109.33     13.43 o 
   8   3   0      116.56       77.03     12.88 o 
   9   3   0       16.99       -0.10     10.04 o 
  10   3   0      577.41      620.64     28.29 o 
  11   3   0     1229.73     1172.55     39.96 o 
  12   3   0      245.13      248.65     23.45 o 
  13   3   0      503.86      298.81     36.66 o 
  14   3   0      186.14      183.53     34.07 o 
  15   3   0      484.58      424.20     50.02 o 
  16   3   0      290.05      288.45     68.33 o 
  17   3   0       29.33        8.64     32.17 o 
   0   4   0     1519.21     1042.69    135.00 o 
   1   4   0      386.13      305.63     32.53 o 
   2   4   0        0.29        3.06     13.10 o 
   3   4   0      247.15      212.32     23.09 o 
   4   4   0      297.28      183.10     27.28 o 
   5   4   0       41.51       26.46     20.38 o 
   6   4   0       34.32        5.55     23.71 o 
   7   4   0        6.35       10.12     13.03 o 
   8   4   0       93.00       71.55     20.75 o 
   9   4   0        1.13       -7.13     14.58 o 
  10   4   0      143.53       27.48     17.26 o 
  11   4   0       23.47       38.26     23.71 o 
  12   4   0        6.50       34.35     21.44 o 
  13   4   0        2.69       11.18     22.10 o 
  14   4   0       82.39      127.02     32.01 o 
  15   4   0        3.99      -12.67     32.63 o 
   1   5   0        0.58        4.40     14.57 o 
   2   5   0      164.30      155.87     24.34 o 
   3   5   0      111.89      139.76     25.41 o 
   4   5   0      606.45      552.80     45.41 o 
   5   5   0       30.01       29.59     20.07 o 
   6   5   0       79.18       69.40     20.21 o 
   7   5   0        6.10       25.73     15.94 o 
   8   5   0      153.84       71.72     28.19 o 
   9   5   0       40.90       50.15     26.54 o 
  10   5   0       89.70       96.60     33.51 o 
  11   5   0        9.79       24.73     26.16 o 
  12   5   0       35.81       29.17     29.14 o 
  13   5   0      173.96      140.07     41.52 o 
   0   6   0     2480.52     2518.55    138.09 o 
   1   6   0        7.25       -3.95     22.75 o 
   2   6   0      196.64      173.37     33.86 o 
   3   6   0      458.08      475.56     41.97 o 
   4   6   0      161.30      156.65     28.50 o 
   5   6   0       23.39       71.85     21.74 o 
   6   6   0       85.63       89.07     23.77 o 
   7   6   0       31.66       13.79     34.78 o 
   8   6   0      676.69      590.35     65.12 o 
   9   6   0        0.26        1.08     25.53 o 
  10   6   0        4.72       52.98     29.92 o 
   1   7   0      427.31      511.45     68.09 o 
   2   7   0       28.94       50.58     29.69 o 
   3   7   0      651.35      698.25     66.45 o 
   2   0   1     1348.16     1956.58     43.73 o 
   4   0   1      835.56      740.15     20.04 o 
   6   0   1      707.20      286.21     13.89 o 
   8   0   1       39.13       53.13     10.00 o 
  10   0   1       58.01       29.37     12.75 o 
  12   0   1      468.54      485.13     45.42 o 
  14   0   1      411.99      481.39     41.19 o 
  16   0   1      445.44      414.91     83.33 o 
  18   0   1        7.70      -14.44     48.88 o 
   0   1   1      486.51      465.98     23.40 o 
   1   1   1    10260.77    10838.62    110.22 o 
   2   1   1     1327.48     2147.96     36.36 o 
   3   1   1     7437.75     8348.53     81.83 o 
   4   1   1     1118.32     1124.98     19.57 o 
   5   1   1     4035.24     4214.95     43.86 o 
   6   1   1      158.07      143.98     10.19 o 
   7   1   1     2277.31     2572.84     37.50 o 
   8   1   1      269.74      254.70     12.90 o 
   9   1   1      721.75      746.89     22.05 o 
  10   1   1     1040.89      706.31     27.30 o 
  11   1   1      144.70      150.18     15.56 o 
  12   1   1       19.86       27.77     14.63 o 
  13   1   1      169.98      177.64     21.73 o 
  14   1   1      318.35      280.78     36.69 o 
  15   1   1       51.65       47.60     21.24 o 
  16   1   1      813.97     1055.02     67.81 o 
  17   1   1      745.83      645.57     58.28 o 
  18   1   1       36.43       43.87     32.95 o 
   1   2   1     1763.25     1786.01     36.06 o 
   2   2   1     3889.87     3202.92     47.22 o 
   3   2   1      981.95      941.75     25.84 o 
   4   2   1     4854.40     5224.97     66.73 o 
   5   2   1      752.29     1014.57     28.31 o 
   6   2   1     6265.14     4979.21     58.47 o 
   7   2   1     1220.99     1488.75     28.90 o 
   8   2   1      409.49      475.30     20.28 o 
   9   2   1      613.63      614.93     25.88 o 
  10   2   1     1457.60     1224.96     35.64 o 
  11   2   1      322.33      376.91     23.64 o 
  12   2   1      177.49      160.52     19.40 o 
  13   2   1      120.21      122.92     36.52 o 
  14   2   1      235.60      398.25     38.56 o 
  15   2   1       25.98       53.72     30.21 o 
  16   2   1       13.33        1.54     26.92 o 
  17   2   1       95.97      139.22     36.77 o 
  18   2   1       11.87       30.98     35.27 o 
   0   3   1      154.14      173.31     22.87 o 
   1   3   1       90.86       74.01     11.75 o 
   2   3   1     5068.74     4580.03     68.02 o 
   3   3   1      387.21      520.96     23.20 o 
   4   3   1      798.70      791.85     29.26 o 
   5   3   1       47.37       72.30     12.05 o 
   6   3   1      495.44      568.72     22.97 o 
   7   3   1      679.38      566.42     23.61 o 
   8   3   1       21.92       14.14      9.41 o 
   9   3   1      184.26      153.62     15.99 o 
  10   3   1     2666.91     2516.14     52.22 o 
  11   3   1     2502.72     2354.04     61.99 o 
  12   3   1      232.10      298.98     24.96 o 
  13   3   1       45.82       49.87     18.68 o 
  14   3   1      211.74      230.25     34.36 o 
  15   3   1      836.50      879.03    148.58 o 
  16   3   1      162.06      169.14     69.66 o 
  17   3   1       58.94       85.81     36.87 o 
   1   4   1      733.50      680.07     41.39 o 
   2   4   1      489.81      540.39     32.13 o 
   3   4   1       82.18       36.07     13.78 o 
   4   4   1       72.08       79.23     18.98 o 
   5   4   1      383.48      395.75     31.35 o 
   6   4   1     1580.63     1845.81     59.45 o 
   7   4   1      252.49      243.77     24.99 o 
   8   4   1       51.72       54.08     21.15 o 
   9   4   1      490.09      465.25     65.25 o 
  10   4   1      818.29      654.97     47.31 o 
  11   4   1       30.73       29.30     21.62 o 
  12   4   1       70.84       62.18     22.40 o 
  13   4   1       13.07        7.24     22.41 o 
  14   4   1     2049.30     1991.37    180.95 o 
  15   4   1        0.62       -8.45     46.30 o 
   0   5   1      136.51      171.91     40.31 o 
   1   5   1     1246.39     1349.58     52.19 o 
   2   5   1     1472.72     1875.81     68.73 o 
   3   5   1      136.09      123.71     30.22 o 
   4   5   1      140.23       79.16     23.83 o 
   5   5   1      197.21      151.54     28.30 o 
   6   5   1     1038.92      873.29     55.03 o 
   7   5   1      625.56      617.70     48.84 o 
   8   5   1       70.49       59.89     26.93 o 
   9   5   1      460.79      390.58     50.53 o 
  10   5   1     2370.06     2900.69    117.99 o 
  11   5   1      270.85      346.86     51.59 o 
  12   5   1        4.99        1.12     26.33 o 
  13   5   1      161.13      209.72     53.12 o 
   1   6   1      355.76      449.63     50.67 o 
   2   6   1     1440.30     1656.49     80.51 o 
   3   6   1      197.89      184.63     30.03 o 
   4   6   1      153.83      138.51     35.88 o 
   5   6   1      148.92      197.09     32.67 o 
   6   6   1      911.24     1129.61     67.32 o 
   7   6   1      115.96      160.28     43.91 o 
   8   6   1       99.96       96.41     34.08 o 
   9   6   1       30.61      -21.72     22.16 o 
  10   6   1       24.43       35.65     28.55 o 
   0   7   1       27.71       15.71     32.38 o 
   1   7   1      229.86      243.27     43.92 o 
   2   7   1     1216.15     1410.21     87.82 o 
   3   7   1      347.56      448.81     55.43 o 
   0   0   2     4191.14       -0.52      0.54 o 
   2   0   2    14287.36    15033.65    173.79 o 
   4   0   2    58748.07    61392.51    695.69 o 
   6   0   2      209.37      216.75     20.66 o 
   8   0   2     1168.87     1043.76     29.56 o 
  10   0   2       14.91       24.83     13.19 o 
  12   0   2     1553.00     1590.56     56.78 o 
  14   0   2     3034.73     2801.33     77.67 o 
  16   0   2     2795.87     2818.79    167.77 o 
  18   0   2      214.45      190.45     70.01 o 
   1   1   2     7276.15     7550.56     81.30 o 
   2   1   2      958.48     1001.43     23.45 o 
   3   1   2      779.66      935.38     19.31 o 
   4   1   2    30759.29    30477.85    239.11 o 
   5   1   2      173.42      143.89      8.43 o 
   6   1   2    10326.56    11266.10    103.21 o 
   7   1   2     3179.99     3504.44     43.14 o 
   8   1   2     7534.52     7629.08     80.42 o 
   9   1   2      255.71      257.89     15.21 o 
  10   1   2      638.60      695.19     24.93 o 
  11   1   2      214.40      242.42     18.25 o 
  12   1   2      264.26      281.04     24.82 o 
  13   1   2      128.45      135.39     23.70 o 
  14   1   2      327.63      340.19     34.80 o 
  15   1   2      717.45      620.69     70.17 o 
  16   1   2      131.51      164.42     38.54 o 
  17   1   2      184.00      158.01     83.55 o 
  18   1   2      108.63      156.00     39.40 o 
   0   2   2     3355.95     2690.50     65.49 o 
   1   2   2     2513.56     2493.31     43.85 o 
   2   2   2      641.76      644.35     20.80 o 
   3   2   2     1132.48     1171.98     29.11 o 
   4   2   2     1267.54     1316.85     28.41 o 
   5   2   2      483.95      521.64     16.82 o 
   6   2   2     2209.73     2435.96     46.53 o 
   7   2   2      489.24      623.13     19.44 o 
   8   2   2     6086.82     5996.42     78.96 o 
   9   2   2      429.84      450.71     22.95 o 
  10   2   2     2101.01     2223.26     47.79 o 
  11   2   2     1220.11     1449.86     40.34 o 
  12   2   2     2165.56     2377.41     83.01 o 
  13   2   2      227.94      150.57     58.33 o 
  14   2   2      242.57      286.10     34.73 o 
  15   2   2       71.14       51.31     34.53 o 
  16   2   2       76.08       87.48     64.56 o 
  17   2   2       51.04       26.68     83.05 o 
  18   2   2       11.33       -0.67     27.93 o 
   1   3   2      418.39      439.62     22.81 o 
   2   3   2      269.83      301.03     17.75 o 
   3   3   2      301.27      258.63     23.11 o 
   4   3   2     2425.53     1891.74     44.84 o 
   5   3   2      136.12       96.36     15.20 o 
   6   3   2      317.24      337.52     20.10 o 
   7   3   2      597.57      598.34     24.47 o 
   8   3   2      527.57      477.60     25.69 o 
   9   3   2      208.46      178.79     13.59 o 
  10   3   2       34.67        9.21     11.43 o 
  11   3   2      712.78      679.36     54.64 o 
  12   3   2      601.39      560.65     31.73 o 
  13   3   2       26.15       50.87     19.36 o 
  14   3   2      131.82      205.46     38.00 o 
  15   3   2      165.96      218.53     40.36 o 
  16   3   2      603.05      757.13    144.25 o 
  17   3   2      100.51       72.62     35.53 o 
   0   4   2     4764.07     3786.32    131.29 o 
   1   4   2        8.51        6.84     10.74 o 
   2   4   2       17.10        6.27     11.07 o 
   3   4   2      170.76      188.00     22.43 o 
   4   4   2      722.01      580.31     38.89 o 
   5   4   2      235.57      204.77     27.37 o 
   6   4   2      700.45      759.33     41.23 o 
   7   4   2      355.83      337.80     33.62 o 
   8   4   2      439.26      339.47     36.08 o 
   9   4   2      443.81      434.59     45.16 o 
  10   4   2      171.64      128.88     23.97 o 
  11   4   2        7.23      -10.44     15.90 o 
  12   4   2      247.78      280.35     40.63 o 
  13   4   2        5.51       27.55     24.43 o 
  14   4   2      128.02      140.39     40.97 o 
  15   4   2       86.16       90.29     57.29 o 
   1   5   2      293.50      302.79     38.29 o 
   2   5   2      262.95      313.26     34.08 o 
   3   5   2       80.89       21.79     19.25 o 
   4   5   2      917.43      700.87     52.06 o 
   5   5   2       14.44        2.64     16.95 o 
   6   5   2      349.97      333.00     38.37 o 
   7   5   2      158.53      141.41     29.28 o 
   8   5   2      470.42      284.62     44.28 o 
   9   5   2      198.73      147.90     42.28 o 
  10   5   2       60.79       51.80     29.35 o 
  11   5   2       10.27       31.93     28.93 o 
  12   5   2       35.87      108.46     37.42 o 
  13   5   2       46.30        9.52     33.80 o 
   0   6   2     1534.20     1780.90    209.96 o 
   1   6   2      434.73      421.68     48.75 o 
   2   6   2      227.37      209.18     39.18 o 
   3   6   2      154.25      186.36     46.94 o 
   4   6   2       27.87       27.77     19.25 o 
   5   6   2      145.54      140.02     40.56 o 
   6   6   2        3.48       21.41     17.49 o 
   7   6   2       16.30       53.63     32.20 o 
   8   6   2      610.81      524.35     83.06 o 
   9   6   2      157.88      177.22     61.13 o 
  10   6   2       16.17       25.66     29.16 o 
   1   7   2      117.60      193.86     41.37 o 
   2   7   2      110.96      161.17     37.93 o 
   3   7   2        8.99      -19.38     24.25 o 
   2   0   3     9457.00     8545.41    117.03 o 
   4   0   3      688.59      775.09     23.41 o 
   6   0   3     3804.18     2619.85     42.78 o 
   8   0   3      355.32      464.17     22.64 o 
  10   0   3       88.15       89.65     27.92 o 
  12   0   3       17.21       40.57     18.88 o 
  14   0   3     3250.70     3182.26     83.72 o 
  16   0   3      188.49      243.32     72.34 o 
  18   0   3      491.45      486.58     92.53 o 
   0   1   3     1174.67     1084.77     23.20 o 
   1   1   3     1880.11     2076.12     30.55 o 
   2   1   3    45175.89    40830.79    429.53 o 
   3   1   3      373.88      463.62     14.08 o 
   4   1   3      619.84      664.75     20.08 o 
   5   1   3      352.51      355.33     15.76 o 
   6   1   3      128.58      164.77     11.22 o 
   7   1   3     1731.83     1786.28     28.31 o 
   8   1   3     1862.01     2106.75     39.57 o 
   9   1   3       64.22       80.42     10.97 o 
  10   1   3     1547.75     1189.21     33.37 o 
  11   1   3      350.78      379.75     21.24 o 
  12   1   3      166.23      125.12     20.46 o 
  13   1   3      365.28      391.44     28.73 o 
  14   1   3       66.18       34.63     34.09 o 
  15   1   3      218.05      223.17     40.33 o 
  16   1   3       61.19       28.67     48.52 o 
  17   1   3       57.07       61.80     33.04 o 
  18   1   3      646.51      749.78     62.16 o 
   1   2   3      244.58      326.52     15.78 o 
   2   2   3     3327.39     2788.01     52.90 o 
   3   2   3      636.81      683.85     22.50 o 
   4   2   3      532.09      644.35     18.94 o 
   5   2   3      889.95      833.64     18.22 o 
   6   2   3     7924.22     7333.40     81.37 o 
   7   2   3      462.05      674.07     21.02 o 
   8   2   3     1488.40     1524.38     33.26 o 
   9   2   3       20.86        8.39     11.22 o 
  10   2   3       53.10       54.02     12.93 o 
  11   2   3      826.68      994.46     36.44 o 
  12   2   3      939.30      891.52     39.36 o 
  13   2   3      202.37      175.39     39.95 o 
  14   2   3      332.67      460.16     65.76 o 
  15   2   3      179.60      161.71     74.10 o 
  16   2   3       46.72       46.04     28.50 o 
  17   2   3      105.29      165.74     38.38 o 
  18   2   3      205.70      230.46     88.72 o 
   0   3   3      939.84     1130.00     47.27 o 
   1   3   3      574.86      541.44     21.64 o 
   2   3   3     2687.67     2766.55     49.37 o 
   3   3   3     2983.81     2828.12     51.04 o 
   4   3   3      174.55      157.72     15.76 o 
   5   3   3      391.25      408.61     22.15 o 
   6   3   3       41.42       29.70      9.32 o 
   7   3   3      364.87      310.18     20.66 o 
   8   3   3       26.35       15.81     11.27 o 
   9   3   3       53.30       65.11     11.77 o 
  10   3   3     1159.00     1429.18     39.16 o 
  11   3   3       64.25       37.93     19.19 o 
  12   3   3      179.30      114.63     23.11 o 
  13   3   3      175.42      200.76     27.28 o 
  14   3   3      755.28      762.67     76.45 o 
  15   3   3      299.06      309.37     44.66 o 
  16   3   3      314.03      304.66     83.00 o 
  17   3   3       80.02       84.28     53.84 o 
   1   4   3       82.75       98.53     16.66 o 
   2   4   3     2099.69     2294.98     70.27 o 
   3   4   3      728.69      719.56     36.29 o 
   4   4   3      112.98       78.42     19.74 o 
   5   4   3      803.86      707.56     43.05 o 
   6   4   3      715.17     1016.77     45.38 o 
   7   4   3      168.68      135.64     20.01 o 
   8   4   3       55.84       88.03     29.05 o 
   9   4   3       38.68       37.66     19.46 o 
  10   4   3      212.17      208.92     27.75 o 
  11   4   3      113.82       74.64     24.42 o 
  12   4   3      203.28      154.80     33.48 o 
  13   4   3       31.02       30.64     22.95 o 
  14   4   3      837.84      910.71    105.62 o 
  15   4   3       34.17      -16.53     44.24 o 
   0   5   3      367.70      357.53     37.63 o 
   1   5   3      110.76       98.55     20.12 o 
   2   5   3       16.62      -10.64     15.89 o 
   3   5   3        5.81        1.03     16.46 o 
   4   5   3      226.48      273.15     39.78 o 
   5   5   3       57.82       32.83     19.76 o 
   6   5   3      355.64      286.27     47.24 o 
   7   5   3        4.45        5.58     18.32 o 
   8   5   3      958.68      862.46     67.37 o 
   9   5   3       42.72       78.57     30.10 o 
  10   5   3      789.34     1121.74     79.28 o 
  11   5   3       68.21       52.50     37.82 o 
  12   5   3      217.10      175.73     42.28 o 
  13   5   3       38.97       16.54     29.94 o 
   1   6   3     1479.27     1373.63    119.58 o 
   2   6   3      206.71      286.88     58.74 o 
   3   6   3       43.09       80.84     34.97 o 
   4   6   3      248.36      260.06     37.53 o 
   5   6   3      222.30      178.93     35.23 o 
   6   6   3      761.46     1170.96     68.77 o 
   7   6   3      107.65       96.86     32.23 o 
   8   6   3       54.92       44.16     33.49 o 
   9   6   3      252.52      295.16     51.84 o 
  10   6   3       35.37      -11.28     25.86 o 
   0   7   3      403.11      531.53    128.59 o 
   1   7   3      293.81      413.67     71.12 o 
   2   7   3      224.98      339.64     49.73 o 
   3   7   3       25.60       33.76     25.77 o 
   0   0   4       94.19       92.57     16.71 o 
   2   0   4       99.66       86.93      6.44 o 
   4   0   4       72.70       19.67      9.38 o 
   6   0   4     2255.12     2571.35     42.42 o 
   8   0   4      801.97      769.94     23.21 o 
  10   0   4       73.24       92.63     17.35 o 
  12   0   4      559.71      699.66     40.26 o 
  14   0   4     3008.70     3115.04     83.12 o 
  16   0   4       72.79       44.39     56.12 o 
  18   0   4      165.78      165.47     66.86 o 
   1   1   4     5054.83     5196.94     62.92 o 
   2   1   4    27277.87    28276.62    230.94 o 
   3   1   4     5231.02     5511.50     56.69 o 
   4   1   4     5483.15     5026.77     59.74 o 
   5   1   4      480.38      530.04     16.13 o 
   6   1   4      699.94      620.16     21.08 o 
   7   1   4       67.20       78.81     10.51 o 
   8   1   4     2899.36     3135.79     50.42 o 
   9   1   4     1112.37     1314.63     29.33 o 
  10   1   4      570.98      685.77     25.23 o 
  11   1   4      221.33      196.29     17.20 o 
  12   1   4       14.65        8.57     13.04 o 
  13   1   4      285.96      292.24     26.40 o 
  14   1   4      389.33      382.23     32.67 o 
  15   1   4       41.40       -0.50     27.28 o 
  16   1   4      142.73      213.05     79.21 o 
  17   1   4      298.30      347.94    102.99 o 
  18   1   4      190.65      178.89     81.72 o 
   0   2   4     2935.15     2340.66     47.51 o 
   1   2   4     1018.03     1282.71     26.63 o 
   2   2   4       59.03       59.50      7.98 o 
   3   2   4      790.24      804.25     24.53 o 
   4   2   4     3036.46     3563.77     48.65 o 
   5   2   4      593.07      657.27     18.59 o 
   6   2   4      198.77      179.97     12.21 o 
   7   2   4      579.14      698.17     21.36 o 
   8   2   4     2189.50     1973.75     45.04 o 
   9   2   4      117.45      125.89     19.37 o 
  10   2   4      961.05      928.84     32.17 o 
  11   2   4      277.81      278.87     25.03 o 
  12   2   4     3311.80     3456.93     75.08 o 
  13   2   4       70.46      153.80     30.60 o 
  14   2   4     1037.09     1006.28     55.59 o 
  15   2   4       33.30       50.64     30.40 o 
  16   2   4       16.81       24.33     27.24 o 
  17   2   4       54.68       21.66     29.37 o 
  18   2   4       51.50       56.48     33.34 o 
   1   3   4      443.93      472.09     25.06 o 
   2   3   4      104.14      121.83     12.42 o 
   3   3   4      501.36      529.23     24.52 o 
   4   3   4     3609.70     2969.56     64.04 o 
   5   3   4      770.31      839.30     29.50 o 
   6   3   4       77.63       53.78     11.45 o 
   7   3   4       42.94        1.53     10.24 o 
   8   3   4      838.16      697.30     35.97 o 
   9   3   4       53.46       65.83     16.87 o 
  10   3   4      200.39      237.17     22.40 o 
  11   3   4      648.96      555.35     32.62 o 
  12   3   4      499.27      444.09     28.98 o 
  13   3   4        7.46       10.53     20.52 o 
  14   3   4        6.18       30.12     26.99 o 
  15   3   4      278.81      283.96     47.11 o 
  16   3   4      488.18      513.04     54.98 o 
  17   3   4       49.21       68.37     35.02 o 
   0   4   4     6171.60     4713.54    110.24 o 
   1   4   4       32.09        6.64     10.01 o 
   2   4   4        2.91       12.63     11.38 o 
   3   4   4       30.06       34.21     12.37 o 
   4   4   4     2927.42     2618.55     75.01 o 
   5   4   4       85.12       48.31     18.02 o 
   6   4   4      101.14       64.13     17.98 o 
   7   4   4      156.08      165.98     23.96 o 
   8   4   4     1345.02     1088.33     56.72 o 
   9   4   4       43.74       50.05     21.20 o 
  10   4   4       15.95       19.44     17.14 o 
  11   4   4      308.89      254.88     34.10 o 
  12   4   4       75.76       64.41     25.01 o 
  13   4   4        0.97      -31.07     20.72 o 
  14   4   4      289.26      291.69     74.05 o 
  15   4   4       32.99       56.76     52.74 o 
   1   5   4      913.70      933.46     44.91 o 
   2   5   4      250.13      274.20     28.62 o 
   3   5   4     1099.83     1158.80     54.80 o 
   4   5   4     1578.73     1201.04     67.40 o 
   5   5   4        6.37       -8.07     17.80 o 
   6   5   4        6.81      -11.96     16.47 o 
   7   5   4       83.44       64.91     26.04 o 
   8   5   4      366.28      299.13     54.98 o 
   9   5   4       91.40       41.63     28.64 o 
  10   5   4      221.34      186.90     38.93 o 
  11   5   4       57.34       41.20     27.97 o 
  12   5   4      435.56      478.29     61.21 o 
  13   5   4       50.79       25.23     33.73 o 
   0   6   4     2418.71     2662.31    206.37 o 
   1   6   4      390.86      344.31     66.65 o 
   2   6   4      609.43      521.93     79.39 o 
   3   6   4      287.35      212.45     45.91 o 
   4   6   4       51.99       68.84     49.27 o 
   5   6   4       58.24       41.08     23.98 o 
   6   6   4        3.38       35.89     20.55 o 
   7   6   4      102.50      108.46     34.22 o 
   8   6   4     1037.99      987.24     78.79 o 
   9   6   4       72.28      118.99     35.84 o 
  10   6   4       44.86       65.22     50.21 o 
   1   7   4       46.92       87.16     31.21 o 
   2   7   4        4.80      -22.90     22.59 o 
   3   7   4      100.89       57.47     24.46 o 
   2   0   5    14178.88    12647.24    150.80 o 
   4   0   5     2149.30     1932.30     37.04 o 
   6   0   5      518.16      191.88     15.14 o 
   8   0   5     1832.66     1995.90     53.79 o 
  10   0   5      151.49      159.39     19.90 o 
  12   0   5      639.42      594.38     37.28 o 
  14   0   5     4917.05     5029.24    212.05 o 
  16   0   5       34.00       31.64     52.33 o 
  18   0   5      225.68      225.32     76.56 o 
   0   1   5     1986.35     2343.18     38.86 o 
   1   1   5     3169.86     3592.56     45.75 o 
   2   1   5    12656.14    10667.53     89.94 o 
   3   1   5    22338.97    23956.43    222.92 o 
   4   1   5      711.10      685.39     18.77 o 
   5   1   5      288.90      325.81     14.78 o 
   6   1   5      667.23      642.55     21.18 o 
   7   1   5     1150.43     1197.02     27.24 o 
   8   1   5     4846.36     5176.30     67.84 o 
   9   1   5      934.00     1044.32     27.01 o 
  10   1   5     2860.88     2493.00     43.77 o 
  11   1   5      151.65      169.97     21.72 o 
  12   1   5      190.28      181.91     20.16 o 
  13   1   5      648.24      641.85     46.92 o 
  14   1   5      459.29      455.86     34.60 o 
  15   1   5        7.33      -33.15     25.32 o 
  16   1   5      351.87      420.15     48.33 o 
  17   1   5       19.06       13.07     46.49 o 
  18   1   5      194.86      242.95     74.68 o 
   1   2   5     1671.85     1965.96     34.20 o 
   2   2   5      248.61      170.82     18.77 o 
   3   2   5     2852.03     2998.23     45.99 o 
   4   2   5        2.31       -0.74      5.69 o 
   5   2   5      652.81      915.23     22.08 o 
   6   2   5     3498.37     3002.65     44.42 o 
   7   2   5       20.69       49.56      8.41 o 
   8   2   5      160.60      173.69     17.28 o 
   9   2   5        6.18       18.10     10.12 o 
  10   2   5     1105.45     1069.16     40.96 o 
  11   2   5      435.94      530.74     31.02 o 
  12   2   5      487.90      502.74     35.75 o 
  13   2   5      445.16      484.31     40.55 o 
  14   2   5      206.52      204.27     55.53 o 
  15   2   5       71.71       98.83     55.39 o 
  16   2   5      247.72      143.27     49.63 o 
  17   2   5       40.23       54.53     31.36 o 
  18   2   5      127.05      180.44     56.62 o 
   0   3   5       72.68       94.86     17.85 o 
   1   3   5      433.57      457.11     21.72 o 
   2   3   5     8927.99     9308.20    110.83 o 
   3   3   5      522.48      798.53     31.69 o 
   4   3   5      115.62      137.89     13.99 o 
   5   3   5      438.22      570.42     24.94 o 
   6   3   5       29.57       20.66     11.15 o 
   7   3   5      202.23      182.02     18.54 o 
   8   3   5       93.83       78.93     17.50 o 
   9   3   5       64.73       85.16     17.20 o 
  10   3   5     2610.62     2725.08     51.70 o 
  11   3   5      675.77      688.67     44.81 o 
  12   3   5        1.45        7.69     18.60 o 
  13   3   5      390.34      417.74     38.07 o 
  14   3   5      538.53      608.51     99.00 o 
  15   3   5      215.09      230.28     41.04 o 
  16   3   5      275.42      298.65     79.87 o 
  17   3   5      322.19      383.19     51.22 o 
   1   4   5       33.17        6.21      8.48 o 
   2   4   5     1449.96     1540.74     71.82 o 
   3   4   5      773.05      978.47     43.12 o 
   4   4   5       94.15       75.07     19.83 o 
   5   4   5      873.48     1036.75     50.07 o 
   6   4   5     6004.25     6974.30    123.63 o 
   7   4   5      163.76      210.37     45.93 o 
   8   4   5       16.37        1.71     21.05 o 
   9   4   5      189.30      165.27     28.58 o 
  10   4   5      372.44      506.75     37.52 o 
  11   4   5      352.40      283.43     43.77 o 
  12   4   5      273.32      263.14     35.94 o 
  13   4   5       66.04       76.39     39.63 o 
  14   4   5      650.24      867.69    104.57 o 
  15   4   5        8.17       -8.94     41.99 o 
   0   5   5     1740.54     1635.78     94.18 o 
   1   5   5     1607.15     1479.34     53.31 o 
   2   5   5     2932.84     3634.62     86.69 o 
   3   5   5      449.08      518.37     47.22 o 
   4   5   5       12.69        5.17     19.56 o 
   5   5   5      182.88      182.64     42.55 o 
   6   5   5       76.68       51.33     27.69 o 
   7   5   5      119.81       62.44     26.23 o 
   8   5   5       52.72       27.90     23.05 o 
   9   5   5      150.51      126.37     36.39 o 
  10   5   5      498.87      485.96     56.97 o 
  11   5   5       23.88       21.82     27.70 o 
  12   5   5      354.21      340.31     53.63 o 
  13   5   5      421.97      411.36     60.93 o 
   1   6   5      458.25      523.32     79.46 o 
   2   6   5      271.16      355.42     69.13 o 
   3   6   5       86.18       53.97     45.10 o 
   4   6   5       26.40       84.14     34.77 o 
   5   6   5       77.50      100.13     28.81 o 
   6   6   5      663.46      817.89     69.91 o 
   7   6   5       41.15        5.95     23.64 o 
   8   6   5       10.25       43.20     28.99 o 
   9   6   5      116.30       81.42     33.79 o 
  10   6   5      118.92      128.72     40.82 o 
   0   7   5       79.69      106.21     50.05 o 
   1   7   5      129.09      231.45     43.26 o 
   2   7   5       38.69      -23.31     18.71 o 
   3   7   5      260.00      236.63     45.09 o 
   0   0   6    60328.65    60621.37    960.14 o 
   2   0   6    23034.04    23303.86    277.08 o 
   4   0   6        5.96       -7.21      7.43 o 
   6   0   6     1222.42     1428.59     35.57 o 
   8   0   6     1533.89     1431.90     34.91 o 
  10   0   6      508.33      708.13     32.49 o 
  12   0   6      887.66     1089.21     47.52 o 
  14   0   6     1284.64     1193.32     56.35 o 
  16   0   6      662.22      637.38     94.46 o 
  18   0   6      737.41      600.89     98.08 o 
   1   1   6        4.27        1.58      5.55 o 
   2   1   6    14131.45    14801.64    147.55 o 
   3   1   6    13945.57    14932.72    149.54 o 
   4   1   6     3812.19     3667.07     56.26 o 
   5   1   6      758.33     1019.70     24.11 o 
   6   1   6      525.50      626.19     25.12 o 
   7   1   6     1962.98     2140.10     37.30 o 
   8   1   6      492.86      598.27     21.37 o 
   9   1   6      774.15      906.58     24.98 o 
  10   1   6      808.77      803.86     25.02 o 
  11   1   6      809.62      809.69     31.60 o 
  12   1   6      605.73      605.93     29.86 o 
  13   1   6      425.94      445.84     40.08 o 
  14   1   6       56.78       63.59     24.59 o 
  15   1   6       54.88       59.96     30.57 o 
  16   1   6     2682.15     3123.48    111.48 o 
  17   1   6      212.98       91.23     62.35 o 
  18   1   6      726.26      763.06     61.14 o 
   0   2   6     7242.54     6545.41     97.82 o 
   1   2   6     3977.47     4825.89     55.16 o 
   2   2   6     1216.36     1549.40     42.25 o 
   3   2   6     1250.86     1399.43     26.45 o 
   4   2   6      388.70      367.73     16.92 o 
   5   2   6     5878.73     6866.32     75.92 o 
   6   2   6      754.37      776.35     21.74 o 
   7   2   6       43.59        4.83      8.19 o 
   8   2   6     3938.57     3710.34     60.13 o 
   9   2   6      243.20      274.89     25.14 o 
  10   2   6      643.89      569.72     30.72 o 
  11   2   6        4.21        2.23     12.22 o 
  12   2   6      449.95      492.87     37.34 o 
  13   2   6     1126.20     1283.11     58.65 o 
  14   2   6      320.05      281.25     42.70 o 
  15   2   6      127.93       87.49     32.41 o 
  16   2   6      267.46      230.74     41.78 o 
  17   2   6      335.77      337.97     49.65 o 
  18   2   6      789.85      724.94     64.79 o 
   1   3   6       89.09      183.00     16.74 o 
   2   3   6      494.17      467.85     20.96 o 
   3   3   6     5342.94     6017.42    103.76 o 
   4   3   6     2450.90     1966.26     44.77 o 
   5   3   6       57.94      111.75     13.72 o 
   6   3   6      946.35      865.82     31.87 o 
   7   3   6      894.15      797.64     36.36 o 
   8   3   6      441.24      388.84     30.27 o 
   9   3   6      260.76      450.94     32.27 o 
  10   3   6      141.55      157.87     16.29 o 
  11   3   6      611.11      472.31     36.74 o 
  12   3   6      291.63      269.70     28.41 o 
  13   3   6      577.59      499.36     46.33 o 
  14   3   6      141.58      241.23     39.51 o 
  15   3   6      140.92       70.64     79.04 o 
  16   3   6      232.27      203.77     83.91 o 
  17   3   6       96.83       62.77     33.52 o 
   0   4   6      366.02      198.73     25.30 o 
   1   4   6      927.00     1044.17     33.49 o 
   2   4   6     2716.06     2668.51     54.61 o 
   3   4   6      240.75      240.34     23.79 o 
   4   4   6      156.54      100.76     20.04 o 
   5   4   6      882.25     1059.81     50.39 o 
   6   4   6       10.14       18.20     16.19 o 
   7   4   6      193.51      214.14     29.83 o 
   8   4   6       61.63       46.37     23.73 o 
   9   4   6      108.06       97.78     26.78 o 
  10   4   6      115.05       75.32     23.65 o 
  11   4   6        6.64       26.65     20.88 o 
  12   4   6      309.99      262.71     43.61 o 
  13   4   6      113.56       68.87     36.98 o 
  14   4   6      339.00      284.88     73.02 o 
  15   4   6      299.73      215.27     68.78 o 
   1   5   6       90.24      105.15     20.83 o 
   2   5   6     1476.32     1527.03     54.68 o 
   3   5   6      143.04      151.66     27.01 o 
   4   5   6      663.50      629.41     52.96 o 
   5   5   6      184.05      218.51     44.44 o 
   6   5   6      971.23     1064.11     72.67 o 
   7   5   6      377.35      349.12     57.82 o 
   8   5   6      111.90       96.25     31.91 o 
   9   5   6       76.52       72.29     29.85 o 
  10   5   6      113.55       92.64     30.80 o 
  11   5   6      104.47      129.91     38.67 o 
  12   5   6      144.66       96.52     43.26 o 
  13   5   6      182.18      220.68     76.49 o 
   0   6   6       83.35       65.59     67.03 o 
   1   6   6      306.45      314.67     66.82 o 
   2   6   6       52.88       14.07     42.11 o 
   3   6   6       29.00       41.54     45.38 o 
   4   6   6      331.78      328.44     67.87 o 
   5   6   6       11.48      -12.89     25.50 o 
   6   6   6      127.41      227.71     42.11 o 
   7   6   6      234.45      168.00     40.47 o 
   8   6   6      649.36      682.17     68.37 o 
   9   6   6       11.29       -2.47     25.57 o 
  10   6   6      470.05      412.78     61.62 o 
   1   7   6        0.84       -3.71     26.88 o 
   2   7   6      168.81      120.60     35.61 o 
   3   7   6      219.73      264.13     44.39 o 
   2   0   7    10388.41    12387.99    148.80 o 
   4   0   7     5503.01     5156.87     74.37 o 
   6   0   7     8590.46     7371.83    105.58 o 
   8   0   7      371.27      375.86     21.95 o 
  10   0   7      589.42      677.01     31.82 o 
  12   0   7      625.75      735.05     36.58 o 
  14   0   7     1314.85     1397.88     77.43 o 
  16   0   7      423.46      595.77     90.84 o 
  18   0   7      337.05      133.19     64.06 o 
   0   1   7      980.43      675.23     45.37 o 
   1   1   7     2336.28     2082.27     43.26 o 
   2   1   7     2199.27     3324.47     47.62 o 
   3   1   7     1034.79     1047.46     22.45 o 
   4   1   7     4835.31     5281.02    149.55 o 
   5   1   7      917.15     1070.11     49.25 o 
   6   1   7       75.03       65.86     10.63 o 
   7   1   7      856.95     1010.61     27.08 o 
   8   1   7     2661.97     2740.69     60.74 o 
   9   1   7     1019.12     1096.56     37.55 o 
  10   1   7      798.72      559.31     24.70 o 
  11   1   7      629.17      739.22     30.52 o 
  12   1   7     2322.98     2290.21     79.47 o 
  13   1   7      710.75      714.63     39.80 o 
  14   1   7      289.61      289.39     34.16 o 
  15   1   7      220.02      244.79     40.44 o 
  16   1   7      312.54      404.71     48.19 o 
  17   1   7      879.70      844.26     93.05 o 
  18   1   7       72.26       76.14     89.49 o 
   1   2   7     2879.07     3515.22     43.98 o 
   2   2   7     4172.21     4065.41     48.57 o 
   3   2   7     1843.38     2016.16     32.84 o 
   4   2   7     3954.92     3918.10     56.38 o 
   5   2   7     3568.82     4305.35     54.46 o 
   6   2   7     5787.58     5475.45     65.42 o 
   7   2   7      125.05      258.53     17.16 o 
   8   2   7      347.87      400.56     24.53 o 
   9   2   7     1314.24     1323.11     46.43 o 
  10   2   7      347.99      327.44     31.81 o 
  11   2   7      130.67      115.12     18.83 o 
  12   2   7      265.35      234.25     31.88 o 
  13   2   7       94.16      164.89     29.17 o 
  14   2   7      418.07      436.64     47.95 o 
  15   2   7      107.61       69.65     31.17 o 
  16   2   7      476.03      543.37     56.14 o 
  17   2   7       17.62       27.73     29.80 o 
  18   2   7      162.32      183.93     57.83 o 
   0   3   7     1839.99     2063.10     51.25 o 
   1   3   7      833.84     1051.49     25.06 o 
   2   3   7     6475.44     6732.76     78.46 o 
   3   3   7     3927.06     4553.01     96.56 o 
   4   3   7      462.70      405.41     40.43 o 
   5   3   7        9.37       16.29     11.19 o 
   6   3   7       14.98       23.14     11.96 o 
   7   3   7      909.16      952.71     35.39 o 
   8   3   7      211.17      174.96     31.01 o 
   9   3   7       67.55       62.44     18.79 o 
  10   3   7     2815.09     2892.32     71.74 o 
  11   3   7      211.56      170.39     35.82 o 
  12   3   7      203.44      174.93     27.43 o 
  13   3   7       59.59       45.36     50.41 o 
  14   3   7     1000.41     1172.25     67.91 o 
  15   3   7       42.57       33.07     28.58 o 
  16   3   7       98.39       41.05     32.55 o 
  17   3   7      235.75      255.46     44.71 o 
   1   4   7      481.91      462.20     23.89 o 
   2   4   7      932.77     1068.97     35.32 o 
   3   4   7      353.91      254.33     24.60 o 
   4   4   7       47.70       27.34     14.69 o 
   5   4   7      297.87      265.91     32.16 o 
   6   4   7     4443.49     4937.59    160.93 o 
   7   4   7       77.10       59.74     25.51 o 
   8   4   7      198.29      228.22     39.02 o 
   9   4   7       17.32      -11.30     21.52 o 
  10   4   7      450.14      562.59     44.22 o 
  11   4   7       54.66       22.33     20.07 o 
  12   4   7      302.54      250.37     48.19 o 
  13   4   7      242.52      277.85     50.05 o 
  14   4   7      216.95      280.54     73.06 o 
  15   4   7      124.24       -6.54     48.35 o 
   0   5   7     1932.88     1879.15    116.54 o 
   1   5   7      579.48      770.57     50.40 o 
   2   5   7     6609.01     7277.57    130.77 o 
   3   5   7      184.07      167.55     27.25 o 
   4   5   7      518.68      387.48     45.17 o 
   5   5   7      106.59       82.23     46.58 o 
   6   5   7       83.84       52.89     41.40 o 
   7   5   7       26.69       45.98     32.79 o 
   8   5   7       84.63       31.12     41.40 o 
   9   5   7      231.83      186.00     38.22 o 
  10   5   7     1223.51     1480.33     89.49 o 
  11   5   7      104.48       83.25     33.22 o 
  12   5   7       47.19       -3.03     38.50 o 
  13   5   7       58.27       10.74     44.86 o 
   1   6   7      207.61      192.90     61.75 o 
   2   6   7     1088.26     1197.25    107.38 o 
   3   6   7      153.19      185.38     58.95 o 
   4   6   7       48.75        9.82     38.89 o 
   5   6   7      136.06       55.09     48.02 o 
   6   6   7      834.88      921.07     74.33 o 
   7   6   7      107.09       70.95     31.38 o 
   8   6   7      123.15      179.50     42.31 o 
   9   6   7       17.04       -8.92     24.99 o 
  10   6   7      178.41      260.90     50.91 o 
   0   7   7       60.12       96.92     81.25 o 
   1   7   7        6.62      -12.77     33.41 o 
   2   7   7      257.44      281.63     55.20 o 
   0   0   8     3208.88     3302.67    116.08 o 
   2   0   8    11186.06    12089.13    148.13 o 
   4   0   8       13.09       -1.76      7.63 o 
   6   0   8     2328.76     2257.02     46.33 o 
   8   0   8    11192.10    11931.46    165.19 o 
  10   0   8      108.60       91.19     17.14 o 
  12   0   8     6273.68     7225.57    122.52 o 
  14   0   8     1436.96     1279.13     57.26 o 
  16   0   8      387.82      413.03     81.13 o 
  18   0   8      944.57      960.67    116.79 o 
   1   1   8     1561.81     1507.21     29.97 o 
   2   1   8      363.68      351.70     11.50 o 
   3   1   8    15628.20    15458.18    278.52 o 
   4   1   8    12176.95    12265.25    162.24 o 
   5   1   8      224.33      321.18     20.60 o 
   6   1   8     1661.77     1993.99     36.28 o 
   7   1   8      249.11      335.96     26.67 o 
   8   1   8       66.13       66.39     13.71 o 
   9   1   8      206.25      346.79     20.59 o 
  10   1   8     1191.13     1188.34     31.77 o 
  11   1   8       68.38       76.36     15.22 o 
  12   1   8     4672.81     4683.50     88.74 o 
  13   1   8      402.71      440.77     56.75 o 
  14   1   8     1584.39     1714.66     77.03 o 
  15   1   8       70.96       35.20     28.84 o 
  16   1   8      858.26      946.84    106.26 o 
  17   1   8       77.15       69.12     70.54 o 
  18   1   8      130.27      111.32     43.30 o 
   0   2   8     3494.72     2995.15     56.15 o 
   1   2   8      435.49      697.82     16.66 o 
   2   2   8      910.37      721.46     20.55 o 
   3   2   8      188.71      211.40     11.82 o 
   4   2   8     5031.05     5762.02     73.97 o 
   5   2   8      615.52      521.38     19.66 o 
   6   2   8      278.76      280.11     15.36 o 
   7   2   8      427.93      555.27     26.41 o 
   8   2   8      212.52      181.92     18.10 o 
   9   2   8      642.84      633.93     51.93 o 
  10   2   8      523.62      464.12     32.45 o 
  11   2   8      326.23      374.50     28.26 o 
  12   2   8      215.53      244.59     32.54 o 
  13   2   8       15.54       -9.39     35.61 o 
  14   2   8      176.97      198.45     38.27 o 
  15   2   8       10.24       59.12     30.55 o 
  16   2   8      114.51      105.44     35.57 o 
  17   2   8        8.78       14.46     29.58 o 
  18   2   8      214.29      298.56     49.37 o 
   1   3   8      347.54      521.74     20.43 o 
   2   3   8      786.46      722.56     20.67 o 
   3   3   8      773.15      757.75     21.01 o 
   4   3   8     1692.91     1372.81     39.51 o 
   5   3   8      922.45      995.44     53.46 o 
   6   3   8     1235.10      963.28     44.21 o 
   7   3   8     1958.11     1902.79     48.63 o 
   8   3   8      367.87      348.15     28.59 o 
   9   3   8       60.39       93.14     13.79 o 
  10   3   8       33.91       70.22     25.86 o 
  11   3   8      570.86      503.68     29.74 o 
  12   3   8      278.39      273.16     25.57 o 
  13   3   8      141.38      102.50     30.35 o 
  14   3   8      304.65      342.64     47.12 o 
  15   3   8       35.40        4.73     27.69 o 
  16   3   8      258.28      250.64     44.21 o 
  17   3   8      224.64      353.98     49.82 o 
   0   4   8     2192.30     1784.80     61.58 o 
   1   4   8     1010.60     1044.48     33.02 o 
   2   4   8     1465.57     1607.15     49.24 o 
   3   4   8     1833.97     1834.84     53.71 o 
   4   4   8      216.82      342.39     30.30 o 
   5   4   8      155.47      191.91     27.09 o 
   6   4   8      504.78      573.90     37.08 o 
   7   4   8       66.34       61.99     27.24 o 
   8   4   8     1017.62      817.39     68.18 o 
   9   4   8        3.92       -1.61     26.82 o 
  10   4   8      252.93      252.08     33.01 o 
  11   4   8       21.59       12.25     24.14 o 
  12   4   8      855.39      767.96    131.63 o 
  13   4   8      157.06      110.50     48.91 o 
  14   4   8       83.33      174.88     63.08 o 
  15   4   8       23.13        8.01     49.06 o 
   1   5   8      634.79      707.88     48.85 o 
   2   5   8      160.68      163.20     24.41 o 
   3   5   8       76.40       45.46     19.59 o 
   4   5   8      184.80      176.22     33.63 o 
   5   5   8       34.54       11.25     25.52 o 
   6   5   8      692.31      712.16     58.05 o 
   7   5   8      345.25      340.78     57.17 o 
   8   5   8      256.84      249.35     50.53 o 
   9   5   8      364.49      330.67     51.75 o 
  10   5   8        4.33       45.38     27.48 o 
  11   5   8      205.56      252.68     45.21 o 
  12   5   8       82.32       66.35     56.56 o 
  13   5   8      154.42      128.72     61.67 o 
   0   6   8      266.40      478.79    108.84 o 
   1   6   8      110.57      133.88     53.76 o 
   2   6   8      165.60      138.91     52.72 o 
   3   6   8      288.31      197.45     70.47 o 
   4   6   8      176.70      113.20     58.02 o 
   5   6   8       33.01       -3.76     39.37 o 
   6   6   8       91.09       90.65     76.89 o 
   7   6   8      146.05      167.39     40.78 o 
   8   6   8       48.00       49.56     54.60 o 
   9   6   8       20.91       30.16     28.82 o 
   1   7   8       19.78      -27.01     43.92 o 
   2   7   8      247.66      225.03     70.84 o 
   2   0   9     8493.08     7794.19    100.02 o 
   4   0   9      778.13      530.84     19.08 o 
   6   0   9      212.34      672.17     26.75 o 
   8   0   9      383.02      519.34     25.25 o 
  10   0   9     3379.65     3382.17     71.16 o 
  12   0   9      366.71      355.16     27.45 o 
  14   0   9      519.39      400.07     52.34 o 
  16   0   9      734.45      628.02     93.01 o 
  18   0   9      284.54      296.80     79.75 o 
   0   1   9      540.24      334.18     18.95 o 
   1   1   9      486.69      452.73     16.12 o 
   2   1   9     6344.83     5428.58     62.80 o 
   3   1   9    11495.38    11440.94    149.99 o 
   4   1   9      456.27      460.32     21.45 o 
   5   1   9      885.90      904.30     26.48 o 
   6   1   9      325.28      270.94     13.75 o 
   7   1   9     1529.62     1712.15     32.77 o 
   8   1   9      102.26      191.05     14.12 o 
   9   1   9      176.98      218.23     16.28 o 
  10   1   9      154.16       89.70     13.77 o 
  11   1   9      587.35      507.91     27.09 o 
  12   1   9      617.46      666.73     34.87 o 
  13   1   9      110.89      116.36     23.03 o 
  14   1   9       33.50       51.75     24.74 o 
  15   1   9      199.42      196.18     32.01 o 
  16   1   9       23.88       18.75     28.69 o 
  17   1   9      244.37      244.01     41.58 o 
  18   1   9      339.13      379.62     47.75 o 
   1   2   9     4247.88     4206.60     63.55 o 
   2   2   9     2581.17     2546.39     45.50 o 
   3   2   9      873.08     1019.86     26.08 o 
   4   2   9      375.35      323.49     22.01 o 
   5   2   9     2918.72     2818.12     48.18 o 
   6   2   9      693.13      552.58     24.10 o 
   7   2   9       29.20       20.94     14.92 o 
   8   2   9       90.19       82.48     14.44 o 
   9   2   9      427.84      474.46     31.23 o 
  10   2   9      763.99      657.12     41.03 o 
  11   2   9     1095.98     1260.75     44.10 o 
  12   2   9      530.21      369.25     44.00 o 
  13   2   9       69.77       52.23     27.25 o 
  14   2   9      637.08      745.10    120.82 o 
  15   2   9       71.45       30.14     28.29 o 
  16   2   9      134.85      138.83    106.25 o 
  17   2   9      119.22      132.61     37.85 o 
   0   3   9      585.58      518.91     26.32 o 
   1   3   9     1234.93     1430.83     29.18 o 
   2   3   9      253.81      305.59     14.03 o 
   3   3   9      246.90      177.47     17.10 o 
   4   3   9     1157.58     1338.55     39.48 o 
   5   3   9     1135.72      940.33     42.75 o 
   6   3   9      736.96      691.35     30.29 o 
   7   3   9     1039.05      986.50     41.16 o 
   8   3   9      983.60      923.69     47.69 o 
   9   3   9      195.31      135.56     17.27 o 
  10   3   9     1334.01     1470.53     53.10 o 
  11   3   9       84.48       37.53     21.54 o 
  12   3   9      553.96      537.54     32.06 o 
  13   3   9      754.66      699.48    109.08 o 
  14   3   9      452.74      601.79     52.74 o 
  15   3   9       25.67       73.42     40.86 o 
  16   3   9      127.68      155.00     38.91 o 
   1   4   9      736.15      718.98     29.33 o 
   2   4   9      929.29     1027.35     39.99 o 
   3   4   9      502.87      499.81     30.97 o 
   4   4   9     4226.93     3846.26     90.32 o 
   5   4   9       58.51       38.53     22.12 o 
   6   4   9     1499.09     1741.58     64.32 o 
   7   4   9       16.42      -10.25     18.77 o 
   8   4   9     2248.08     2028.47     85.45 o 
   9   4   9        5.91       81.09     33.27 o 
  10   4   9       17.50       15.04     32.28 o 
  11   4   9      177.25      241.09     58.35 o 
  12   4   9      195.65      175.64     42.95 o 
  13   4   9      130.12      114.86     37.58 o 
  14   4   9      281.83      207.89     68.40 o 
  15   4   9        8.62       -0.25     49.94 o 
   0   5   9     4939.54     4574.19    161.99 o 
   1   5   9      482.60      422.30     40.24 o 
   2   5   9      747.80      960.09     54.67 o 
   3   5   9      441.53      473.15     59.70 o 
   4   5   9      967.89      952.52     67.67 o 
   5   5   9       27.23       14.78     23.40 o 
   6   5   9        7.22        6.54     23.75 o 
   7   5   9       10.59       16.50     26.86 o 
   8   5   9      190.61       93.81     61.01 o 
   9   5   9       62.37      172.43     46.41 o 
  10   5   9      719.99     1008.77     76.41 o 
  11   5   9       93.59       66.96     42.76 o 
  12   5   9      409.25      291.35     86.92 o 
  13   5   9       77.91       63.29     55.64 o 
   1   6   9       70.29       47.63     48.22 o 
   2   6   9      430.52      624.55    144.59 o 
   3   6   9       37.73       51.79     45.80 o 
   4   6   9      740.16      845.73     93.95 o 
   5   6   9       92.54      -23.18     40.02 o 
   6   6   9     1669.48     2004.91    187.45 o 
   7   6   9       53.55       62.61     40.04 o 
   8   6   9      507.39      548.43     64.52 o 
   9   6   9        9.85       -0.39     25.53 o 
   0   7   9       98.42       59.74     70.04 o 
   1   7   9        3.03      -47.27     42.25 o 
   0   0  10    15634.72    15831.25    266.57 o 
   2   0  10    10565.84    11678.45    145.65 o 
   4   0  10     1562.36     1789.39     36.54 o 
   6   0  10    12787.90    13657.88    174.88 o 
   8   0  10     4243.84     4420.52     93.50 o 
  10   0  10     4306.58     4203.33     81.99 o 
  12   0  10     2241.70     2608.22     73.82 o 
  14   0  10      178.12      208.24     28.67 o 
  16   0  10       94.84      122.91     61.60 o 
  18   0  10     1626.12     1441.40    137.81 o 
   1   1  10     1512.81     1543.11     24.41 o 
   2   1  10     3443.04     3284.60     43.30 o 
   3   1  10      322.55      316.77     18.04 o 
   4   1  10     2305.61     2304.37     37.99 o 
   5   1  10      995.70     1019.09     25.74 o 
   6   1  10     2348.74     2026.44     39.40 o 
   7   1  10     2135.32     2181.97     37.88 o 
   8   1  10     2770.51     3332.87     51.60 o 
   9   1  10       43.90       18.77      9.95 o 
  10   1  10     1334.49     1405.01     35.13 o 
  11   1  10      781.73      743.16     31.66 o 
  12   1  10       49.48       56.23     20.49 o 
  13   1  10       24.00       26.12     22.16 o 
  14   1  10     1227.30     1132.37     68.70 o 
  15   1  10      321.94      282.94     35.67 o 
  16   1  10     1076.35     1160.39     69.40 o 
  17   1  10       29.43       22.70     30.65 o 
  18   1  10      155.29      102.96     35.71 o 
   0   2  10     9156.59     9049.40    191.92 o 
   1   2  10     4386.52     4158.43     68.50 o 
   2   2  10      101.12      153.15     11.91 o 
   3   2  10      550.36      582.10     20.34 o 
   4   2  10      160.48      155.14     16.82 o 
   5   2  10      611.92      441.21     20.12 o 
   6   2  10     1500.96     1610.87     39.89 o 
   7   2  10      116.07      128.31     14.61 o 
   8   2  10      754.56      583.57     28.82 o 
   9   2  10      593.97      627.44     46.10 o 
  10   2  10     1445.30     1320.28     50.21 o 
  11   2  10     1155.20     1115.99     59.40 o 
  12   2  10     1062.10     1084.20     55.18 o 
  13   2  10       39.31        8.98     40.88 o 
  14   2  10      606.46      541.57     76.11 o 
  15   2  10       91.74      135.10     36.29 o 
  16   2  10      105.37       41.86     31.43 o 
  17   2  10        0.43       -3.56     27.75 o 
   1   3  10      845.42      886.47     23.07 o 
   2   3  10      649.36      696.22     20.62 o 
   3   3  10      227.09      250.41     16.90 o 
   4   3  10      806.12      699.21     30.61 o 
   5   3  10      161.46      162.70     18.43 o 
   6   3  10      785.57      772.94     35.38 o 
   7   3  10     1541.00     1497.42     55.38 o 
   8   3  10      490.49      470.03     40.36 o 
   9   3  10      402.78      435.80     26.11 o 
  10   3  10       39.62       35.03     23.23 o 
  11   3  10      115.31       71.76     24.47 o 
  12   3  10      292.43      308.70     27.02 o 
  13   3  10       91.96       85.40     23.20 o 
  14   3  10      176.54      195.90     42.04 o 
  15   3  10      272.26      277.66     43.00 o 
  16   3  10      288.61      417.14     57.32 o 
   0   4  10      671.31      618.65     41.42 o 
   1   4  10      480.47      480.45     29.35 o 
   2   4  10      741.06      805.13     36.48 o 
   3   4  10       63.86       86.99     18.32 o 
   4   4  10     1202.54     1093.16     46.74 o 
   5   4  10      532.17      521.74     39.20 o 
   6   4  10       16.59        8.96     15.13 o 
   7   4  10       82.54       30.41     21.52 o 
   8   4  10     1067.69      940.56     78.06 o 
   9   4  10      192.02      209.13     44.07 o 
  10   4  10       65.10      151.37     51.46 o 
  11   4  10      107.27       67.72     49.83 o 
  12   4  10       30.20       36.38     32.08 o 
  13   4  10      130.98      210.64     47.61 o 
  14   4  10      121.97      190.68     65.20 o 
  15   4  10        5.27        3.86     49.33 o 
   1   5  10       41.90       36.42     20.80 o 
   2   5  10      158.81      183.50     32.82 o 
   3   5  10       23.07       39.34     18.33 o 
   4   5  10      528.76      446.84     47.63 o 
   5   5  10      373.24      326.25     54.79 o 
   6   5  10       21.65       -1.87     30.16 o 
   7   5  10       39.98       15.97     30.60 o 
   8   5  10       57.54       95.39     40.22 o 
   9   5  10       29.93       11.26     38.04 o 
  10   5  10       51.11       20.57     36.92 o 
  11   5  10      156.78      257.55     77.38 o 
  12   5  10      640.26      512.16    106.18 o 
  13   5  10        5.16       27.33     49.62 o 
   0   6  10      672.28      572.57    119.42 o 
   1   6  10      152.49      124.38     53.86 o 
   2   6  10      321.92      298.13     67.04 o 
   3   6  10       57.62       63.31     46.49 o 
   4   6  10       13.33      -17.99     34.35 o 
   5   6  10      250.39      241.32     64.29 o 
   6   6  10       12.39       12.03     49.74 o 
   7   6  10      150.44      187.33     85.22 o 
   8   6  10       18.67       50.98     33.06 o 
   9   6  10      130.09      131.56     88.80 o 
   1   7  10        8.04      -40.26     45.63 o 
   2   0  11       94.15      175.80     11.84 o 
   4   0  11      286.19      457.41     18.15 o 
   6   0  11      902.54      547.20     22.42 o 
   8   0  11     1175.81     1175.44     36.02 o 
  10   0  11      155.00      217.26     21.56 o 
  12   0  11      604.28      542.61     36.50 o 
  14   0  11      155.42      111.47     53.30 o 
  16   0  11      652.24      799.41    100.09 o 
  18   0  11      134.08      177.92     74.17 o 
   0   1  11     5567.28     4870.25     83.57 o 
   1   1  11     1706.14     1627.38     24.86 o 
   2   1  11     1155.99      706.68     19.45 o 
   3   1  11     1752.80     2012.02     37.45 o 
   4   1  11     3734.19     3830.43     49.34 o 
   5   1  11      207.23      257.10     14.99 o 
   6   1  11       85.77       86.52     16.58 o 
   7   1  11      448.57      469.70     18.05 o 
   8   1  11     2411.87     2290.18     40.93 o 
   9   1  11      253.56      249.23     17.10 o 
  10   1  11     1228.09      975.47     36.22 o 
  11   1  11       58.53      113.64     16.97 o 
  12   1  11      189.48      167.72     21.56 o 
  13   1  11       79.67       68.00     35.52 o 
  14   1  11      123.92       99.83     32.11 o 
  15   1  11      365.25      426.22    100.67 o 
  16   1  11      267.01      263.81     53.06 o 
  17   1  11       30.74       27.01     29.49 o 
  18   1  11       70.28       83.50     34.93 o 
   1   2  11      557.34      473.66     31.19 o 
   2   2  11      271.89      398.38     17.79 o 
   3   2  11      552.12      617.40     21.95 o 
   4   2  11       41.27       83.31     19.78 o 
   5   2  11     3399.63     3603.24     61.49 o 
   6   2  11     3771.21     3646.99     64.86 o 
   7   2  11     1164.49     1342.94     34.01 o 
   8   2  11       80.75       68.07     14.15 o 
   9   2  11       61.54       80.01     19.43 o 
  10   2  11     2463.40     2244.93     65.42 o 
  11   2  11      145.19      209.70     30.16 o 
  12   2  11      259.22      260.56     51.04 o 
  13   2  11       12.55        4.89     25.04 o 
  14   2  11      437.93      525.32     51.95 o 
  15   2  11       79.63       91.58     34.07 o 
  16   2  11      188.13      242.11     43.03 o 
  17   2  11       28.70       47.19     61.12 o 
   0   3  11     2779.90     2289.30     60.91 o 
   1   3  11      131.88      158.97     16.38 o 
   2   3  11        0.13        7.33     11.13 o 
   3   3  11      405.76      544.70     23.58 o 
   4   3  11      483.18      415.10     21.72 o 
   5   3  11      624.05      667.44     36.41 o 
   6   3  11      576.28      503.97     34.61 o 
   7   3  11      102.40      101.11     24.16 o 
   8   3  11      584.54      602.69     44.47 o 
   9   3  11       44.03       24.75     13.55 o 
  10   3  11     1217.25     1306.58     50.35 o 
  11   3  11       40.23       38.85     24.21 o 
  12   3  11      518.03      550.98     40.10 o 
  13   3  11       55.55       70.55     22.27 o 
  14   3  11        7.13        9.14     20.52 o 
  15   3  11      121.94      120.27     30.88 o 
  16   3  11       57.15        0.72     28.14 o 
   1   4  11      700.25      830.20     36.12 o 
   2   4  11      298.99      368.20     32.36 o 
   3   4  11      852.54      864.30     41.97 o 
   4   4  11     3646.25     3214.95     81.40 o 
   5   4  11     1476.96     1515.58     66.15 o 
   6   4  11      422.53      582.99     38.04 o 
   7   4  11      215.89       99.81     56.82 o 
   8   4  11     1434.99     1260.91    142.19 o 
   9   4  11      361.37      378.82     64.37 o 
  10   4  11      313.46      331.56     66.25 o 
  11   4  11      189.50      233.47     62.37 o 
  12   4  11      151.99      226.87     47.33 o 
  13   4  11      102.58       84.91     37.10 o 
  14   4  11      410.57      562.69     91.07 o 
  15   4  11      113.78       88.50     58.03 o 
   0   5  11     4100.80     3964.56    283.69 o 
   1   5  11      179.33      163.63     28.72 o 
   2   5  11     1063.91     1204.29     59.91 o 
   3   5  11       60.09       28.16     24.72 o 
   4   5  11     1372.79     1085.33     65.32 o 
   5   5  11       91.99       69.05     69.85 o 
   6   5  11       55.17       65.09     46.10 o 
   7   5  11       48.29        8.52     29.25 o 
   8   5  11       32.83       37.54     31.57 o 
   9   5  11      132.44      251.44     93.14 o 
  11   5  11        0.91      -35.35     38.80 o 
  12   5  11      612.76      692.94    119.74 o 
   1   6  11       89.50       60.97     44.50 o 
   2   6  11       80.21       25.26     46.76 o 
   3   6  11      122.64       52.01     55.08 o 
   4   6  11     1213.65     1385.45    115.71 o 
   5   6  11      322.46      358.98     75.24 o 
   6   6  11      504.14      554.59    132.52 o 
   7   6  11      340.64      340.37    108.42 o 
   8   6  11      367.43      235.83    102.81 o 
   9   6  11      131.45       66.88     48.39 o 
   0   0  12     4755.54     5028.90    103.96 o 
   2   0  12      407.47      310.46     12.26 o 
   4   0  12     1465.37     1568.00     34.56 o 
   6   0  12       19.24       30.67     13.86 o 
   8   0  12     1225.57     1370.78     41.75 o 
  10   0  12       71.02       52.10     30.39 o 
  12   0  12      740.71      936.71     45.63 o 
  14   0  12       48.08       55.29     49.65 o 
  16   0  12      376.79      462.41     85.46 o 
  18   0  12      173.44       83.27     62.94 o 
   1   1  12      681.49      683.69     15.04 o 
   2   1  12      210.18      114.08      8.23 o 
   3   1  12      625.73      867.68     24.15 o 
   4   1  12     8678.00     8934.04     94.56 o 
   5   1  12     1033.90     1271.51     31.69 o 
   6   1  12      260.65      199.44     14.74 o 
   7   1  12      106.54      151.96     11.93 o 
   8   1  12     3552.30     4089.60     58.57 o 
   9   1  12       36.35       51.89     10.96 o 
  10   1  12       80.25       84.86     17.08 o 
  11   1  12     1743.52     1762.43     46.42 o 
  12   1  12      368.35      457.87     33.38 o 
  13   1  12       10.16       -3.97     20.10 o 
  14   1  12      946.49      930.74     51.32 o 
  15   1  12      116.60      112.55     35.17 o 
  16   1  12      430.80      508.55     44.11 o 
  17   1  12      213.67      188.64     50.83 o 
  18   1  12      363.61      347.18     46.45 o 
   0   2  12    16855.65    19146.10    344.36 o 
   1   2  12      425.26      611.56     21.67 o 
   2   2  12     2968.11     2560.20     47.07 o 
   3   2  12      237.83      238.17     14.27 o 
   4   2  12     1895.67     2090.21     57.02 o 
   5   2  12     5798.76     6660.70    150.70 o 
   6   2  12     1794.76     1876.08     43.91 o 
   7   2  12      340.25      367.22     33.49 o 
   8   2  12       30.25       20.66     10.16 o 
   9   2  12      157.18      142.70     21.91 o 
  10   2  12     3899.17     3567.64     84.47 o 
  11   2  12      120.17      190.20     29.97 o 
  12   2  12      706.51      682.42     71.48 o 
  13   2  12      193.59      163.81     35.69 o 
  14   2  12       91.57       42.85     28.05 o 
  15   2  12      472.85      447.90     51.38 o 
  16   2  12      114.76      130.29     42.36 o 
  17   2  12      189.72      151.47     39.18 o 
   1   3  12     1024.91     1331.03     73.07 o 
   2   3  12     1021.65      843.45     36.89 o 
   3   3  12      449.45      601.19     28.91 o 
   4   3  12     1796.42     1504.42     42.79 o 
   5   3  12      692.28      728.83     38.65 o 
   6   3  12     1840.39     1730.32     63.86 o 
   7   3  12     1564.81     1807.79     96.95 o 
   8   3  12      265.02      205.30     32.32 o 
   9   3  12       21.11        6.27     12.55 o 
  10   3  12      293.30      269.45     56.28 o 
  11   3  12       54.51       33.77     23.38 o 
  12   3  12      133.92      141.16     61.47 o 
  13   3  12        6.16        2.18     19.03 o 
  14   3  12      386.86      418.25     36.21 o 
  15   3  12       68.13       55.92     27.23 o 
  16   3  12      132.18      145.06     30.27 o 
   0   4  12     1012.71     1453.80     54.83 o 
   1   4  12      290.61      304.42     24.93 o 
   2   4  12      155.91      159.29     29.00 o 
   3   4  12      617.58      593.16     33.42 o 
   4   4  12      824.31      931.47     43.87 o 
   5   4  12     1317.92     1375.13     80.34 o 
   6   4  12      164.12      189.20     36.56 o 
   7   4  12       53.41       31.92     59.18 o 
   9   4  12      380.14      361.29     65.02 o 
  10   4  12      112.79       95.17     50.03 o 
  11   4  12      293.79      242.38     62.69 o 
  12   4  12      510.79      581.65     65.74 o 
  13   4  12        3.48       18.91     28.77 o 
  14   4  12      164.86      156.69     63.72 o 
  15   4  12       48.62      -39.20     44.03 o 
   1   5  12      355.06      259.68     34.12 o 
   2   5  12      775.19      808.70     51.63 o 
   3   5  12      181.56      226.34    155.52 o 
   4   5  12      182.02      206.83     36.87 o 
   5   5  12       70.52        4.94     31.60 o 
   6   5  12      429.14      434.86     50.43 o 
   7   5  12      108.88       48.08     64.85 o 
   8   5  12       20.03       -1.88     54.17 o 
  11   5  12       89.67       44.96     50.50 o 
  12   5  12      231.52      269.55     80.75 o 
   0   6  12     1176.33     1140.76    153.56 o 
   1   6  12       38.59       -4.43     41.04 o 
   2   6  12      227.13      177.95     61.12 o 
   3   6  12      161.78      169.89     78.51 o 
   4   6  12      295.18      137.44    128.82 o 
   5   6  12       36.44       46.85     49.16 o 
   6   6  12       50.27       43.57     69.45 o 
   7   6  12       66.45      -21.39     62.23 o 
   8   6  12      221.23      163.48     90.73 o 
   9   6  12      289.56      212.09     79.71 o 
   2   0  13     4298.54     3609.85     51.40 o 
   4   0  13    23913.26    23500.86    279.78 o 
   6   0  13     7570.14     6617.95    105.93 o 
   8   0  13     2648.40     2685.56     56.89 o 
  10   0  13      601.44      730.50     63.70 o 
  12   0  13      469.98      576.67     41.25 o 
  14   0  13      786.89      667.50     87.48 o 
  16   0  13      358.24      412.81     80.87 o 
  18   0  13       10.66       76.91     57.33 o 
   0   1  13     6187.56     5460.52     77.17 o 
   1   1  13     3511.32     3936.99     44.02 o 
   2   1  13       34.56      129.99      8.67 o 
   3   1  13      100.92       57.18      9.11 o 
   4   1  13      638.05      858.60     23.66 o 
   5   1  13       85.04      129.96     11.71 o 
   6   1  13       25.93       26.04      8.86 o 
   7   1  13      758.38      787.15     26.58 o 
   8   1  13      594.95      497.69     19.91 o 
   9   1  13       91.05       96.55     15.79 o 
  10   1  13     1025.02      957.25     33.78 o 
  11   1  13     1909.29     2147.67     69.89 o 
  12   1  13     3650.02     3536.96     84.05 o 
  13   1  13       10.80       -3.04     20.09 o 
  14   1  13      127.23      132.57     28.85 o 
  15   1  13      223.74      309.24     37.22 o 
  16   1  13       82.05      107.18     29.83 o 
  17   1  13      158.83      163.52     64.33 o 
  18   1  13      114.58       43.24     60.41 o 
   1   2  13     2013.65     2772.73     49.74 o 
   2   2  13       33.15       17.74      7.13 o 
   3   2  13      374.09      415.41     19.95 o 
   4   2  13     3744.81     3305.12     81.37 o 
   5   2  13      897.62     1142.34     40.05 o 
   6   2  13     1873.98     2066.00     61.09 o 
   7   2  13      243.64      373.08     27.40 o 
   8   2  13       88.62       69.32     14.67 o 
   9   2  13     1617.16     1470.73     51.04 o 
  10   2  13      313.56      324.95     29.80 o 
  11   2  13      103.79       23.89     21.35 o 
  12   2  13      376.01      346.33     42.67 o 
  13   2  13       15.54       27.69     25.42 o 
  14   2  13     1161.34     1208.85     78.05 o 
  15   2  13      555.86      514.14     52.85 o 
  16   2  13      691.37      715.99    148.63 o 
  17   2  13       40.64       32.57     29.60 o 
   0   3  13      743.45      525.32     54.03 o 
   1   3  13     1045.58     1357.16     67.71 o 
   2   3  13      410.89      581.85     35.01 o 
   3   3  13      588.47      806.61     68.07 o 
   4   3  13      298.70      398.53     25.51 o 
   5   3  13       78.29      126.48     23.16 o 
   6   3  13      355.23      416.56     41.76 o 
   7   3  13     3259.72     3581.86    144.28 o 
   8   3  13     2348.91     2411.20     83.56 o 
   9   3  13     1156.47     1054.90     38.55 o 
  10   3  13      121.32      135.81     24.86 o 
  11   3  13       47.90       77.25     33.37 o 
  12   3  13      518.09      548.11     61.44 o 
  13   3  13        2.57       26.20     25.29 o 
  14   3  13       50.02       42.60     22.61 o 
  15   3  13      104.06      182.87     29.85 o 
  16   3  13       63.23      124.04     29.66 o 
   1   4  13      533.52      636.27     40.75 o 
   2   4  13      556.80      695.14     46.90 o 
   3   4  13      199.64      236.04     28.75 o 
   4   4  13       46.53       22.51     21.45 o 
   5   4  13      549.77      490.50     48.35 o 
   6   4  13     1128.77     1196.95     87.42 o 
   9   4  13      761.42      593.99     76.28 o 
  10   4  13      100.52       90.20     47.38 o 
  11   4  13       39.65       37.74     42.19 o 
  12   4  13      106.29       94.87     53.89 o 
  13   4  13      413.13      444.34    153.90 o 
  14   4  13      437.43      653.73     96.05 o 
   0   5  13     1146.59     1057.62     81.46 o 
   1   5  13      142.31       89.92     28.53 o 
   2   5  13      589.32      703.53     60.37 o 
   3   5  13      305.05      351.05     64.82 o 
   4   5  13      821.04      788.13     83.82 o 
   5   5  13       38.87       20.47     40.31 o 
   6   5  13      254.92      250.78     90.13 o 
   7   5  13      122.45       -9.28     60.37 o 
  12   5  13      138.00      170.73     68.54 o 
   1   6  13       76.73       54.74     50.35 o 
   2   6  13      109.81       91.43     52.10 o 
   3   6  13      407.58      549.09    111.99 o 
   4   6  13       91.54       81.53     53.98 o 
   5   6  13      136.35      117.25     56.30 o 
   6   6  13       17.95       35.66     72.23 o 
   7   6  13      391.76      286.32     97.09 o 
   0   0  14     1521.52     1596.04     49.25 o 
   2   0  14    11839.20    11518.60    130.88 o 
   4   0  14      800.46      887.97     27.75 o 
   6   0  14      190.79      178.89     19.19 o 
   8   0  14      208.36      204.13     18.29 o 
  10   0  14     2011.98     1773.06     50.78 o 
  12   0  14     1311.22     1792.15     68.13 o 
  14   0  14      222.64      197.78     59.22 o 
  16   0  14      135.12      222.15     65.66 o 
  18   0  14      149.94      334.25     80.62 o 
   1   1  14      614.91      696.82     13.71 o 
   2   1  14      725.97      619.17     16.96 o 
   3   1  14      200.35      277.75     21.58 o 
   4   1  14     3215.64     3464.54     53.00 o 
   5   1  14      577.38      715.80     26.24 o 
   6   1  14     4679.73     4085.61     62.64 o 
   7   1  14      595.85      669.89     25.06 o 
   8   1  14      584.66      753.49     34.64 o 
   9   1  14      232.29      315.32     18.91 o 
  10   1  14       31.58       40.01     12.94 o 
  11   1  14      402.54      506.63     44.63 o 
  12   1  14      448.03      455.16     37.59 o 
  13   1  14      364.68      276.15     33.08 o 
  14   1  14      242.31      219.04     42.01 o 
  15   1  14       31.65       75.64     27.80 o 
  16   1  14       57.92       69.60     27.51 o 
  17   1  14      342.07      284.11     37.87 o 
  18   1  14      160.26      209.50     54.28 o 
   0   2  14      512.78      324.88     21.83 o 
   1   2  14     2329.84     3089.43     54.07 o 
   2   2  14     3227.29     2951.49     74.26 o 
   3   2  14      527.87      746.97     27.89 o 
   4   2  14     1740.72     1933.65     38.29 o 
   5   2  14     2368.71     2463.49     49.54 o 
   6   2  14     1817.58     1915.73     40.06 o 
   7   2  14      306.05      410.36     24.27 o 
   8   2  14     2141.91     1959.66     44.73 o 
   9   2  14      345.46      302.39     24.47 o 
  10   2  14       56.56       43.07     17.87 o 
  11   2  14       24.09       57.77     29.13 o 
  12   2  14      810.82      794.04     57.21 o 
  13   2  14      425.68      498.82     74.01 o 
  14   2  14      165.31      126.70     34.56 o 
  15   2  14      574.96      600.64     55.74 o 
  16   2  14      461.12      448.24     53.19 o 
  17   2  14      189.89      181.35     41.63 o 
   1   3  14      373.06      476.46     37.11 o 
   2   3  14      316.47      259.71     22.48 o 
   3   3  14      262.20      348.64     25.55 o 
   4   3  14     1375.02     1105.92     47.25 o 
   5   3  14      314.09      325.63     32.06 o 
   6   3  14     2061.53     1841.51     67.30 o 
   7   3  14      709.21      880.41     51.34 o 
   8   3  14      985.72      942.72     55.38 o 
   9   3  14      174.45      255.73     43.08 o 
  10   3  14      349.47      425.02    139.11 o 
  11   3  14      174.40      208.85     31.48 o 
  12   3  14       75.25       56.94     25.98 o 
  13   3  14      176.10      147.57     50.71 o 
  14   3  14      317.63      380.57     45.35 o 
  15   3  14      148.93      139.57     28.28 o 
  16   3  14       45.76       80.48     26.15 o 
   0   4  14      686.32      611.73     55.91 o 
   1   4  14      660.13      789.48     44.01 o 
   2   4  14      967.00      913.76     45.65 o 
   3   4  14      224.91      258.25     32.55 o 
   4   4  14      331.28      377.82     36.96 o 
   5   4  14      190.25      224.93     43.29 o 
   6   4  14      344.45      471.18     78.48 o 
   9   4  14      218.43      273.75     57.89 o 
  10   4  14     1894.71     2031.36    130.84 o 
  11   4  14      394.96      326.26     69.78 o 
  12   4  14      146.34      188.96     60.63 o 
  13   4  14      762.31      800.87    101.15 o 
  14   4  14      141.57      116.29     58.86 o 
   1   5  14       42.97       40.21     21.73 o 
   2   5  14      544.82      560.74     56.46 o 
   3   5  14      302.99      302.46     62.08 o 
   4   5  14      142.19      100.47     48.67 o 
   5   5  14      491.80      400.86    104.78 o 
   6   5  14     1223.58     1265.30    153.46 o 
  12   5  14       90.49      116.68     63.72 o 
   0   6  14     1092.10      869.42    139.47 o 
   1   6  14       94.11      118.37     55.89 o 
   2   6  14      472.11      576.04     85.96 o 
   3   6  14       69.39       28.95     50.97 o 
   4   6  14      825.20      729.93     94.63 o 
   5   6  14        4.40       45.44     67.03 o 
   6   6  14      164.07      310.22    103.86 o 
   2   0  15     1114.54     1463.27     29.83 o 
   4   0  15     2344.10     2023.96     42.85 o 
   6   0  15      233.67      444.31     26.99 o 
   8   0  15     1040.01      939.78     42.46 o 
  10   0  15     1216.09     1240.37     59.99 o 
  12   0  15       44.39       43.06     48.97 o 
  14   0  15       87.44       55.76     22.38 o 
  16   0  15      435.84      454.38     84.47 o 
  18   0  15      776.65      745.71    108.23 o 
   0   1  15     2749.44     2196.92     38.82 o 
   1   1  15      480.01      452.29     14.74 o 
   2   1  15      660.73      517.63     16.10 o 
   3   1  15      673.76      860.24     24.05 o 
   4   1  15     1540.39     1465.28     32.44 o 
   5   1  15      253.73      304.58     15.40 o 
   6   1  15     1712.65     1802.03     38.91 o 
   7   1  15      331.65      290.11     18.58 o 
   8   1  15     1815.96     1650.26     40.18 o 
   9   1  15      166.93      170.34     19.39 o 
  10   1  15       65.16       37.33     13.84 o 
  11   1  15       10.19       16.85     15.35 o 
  12   1  15      437.54      422.17     36.79 o 
  13   1  15      259.39      260.81     33.39 o 
  14   1  15      178.06      157.15     30.78 o 
  15   1  15       71.05       63.43     26.20 o 
  16   1  15      108.28       98.63     28.91 o 
  17   1  15       62.64       89.06     51.33 o 
   1   2  15      256.24      298.25     25.13 o 
   2   2  15      338.64      388.21     15.97 o 
   3   2  15      508.96      486.74     20.50 o 
   4   2  15     2538.04     2068.27     38.63 o 
   5   2  15     2897.38     2780.81     47.88 o 
   6   2  15       86.07      104.10     12.68 o 
   7   2  15      115.57      119.26     16.08 o 
   8   2  15     1425.70     1086.23     43.18 o 
   9   2  15     1387.10     1428.53     58.37 o 
  10   2  15        6.76        1.79     15.54 o 
  11   2  15        5.71       -5.69     22.21 o 
  12   2  15      480.05      325.86     42.01 o 
  13   2  15      161.57      202.58     38.87 o 
  14   2  15      896.17      841.01     62.05 o 
  15   2  15      135.77       83.49     30.14 o 
  16   2  15      418.51      440.45     52.20 o 
  17   2  15       50.32       48.12     43.09 o 
   0   3  15      101.51       48.96     22.53 o 
   1   3  15       68.89      100.73     16.19 o 
   2   3  15      616.88      815.67     35.51 o 
   3   3  15      268.59      344.70     27.15 o 
   4   3  15       79.07       94.70     15.67 o 
   5   3  15      566.27      526.17     38.57 o 
   6   3  15       16.64       11.16     16.86 o 
   7   3  15     1861.93     1839.84     70.85 o 
   8   3  15     3904.25     3773.32    135.34 o 
   9   3  15     1582.88     1685.11     52.20 o 
  10   3  15       85.37       87.19     20.67 o 
  11   3  15       59.15       19.45     21.02 o 
  12   3  15      430.80      461.22     86.02 o 
  13   3  15       68.14      103.68     38.58 o 
  14   3  15      145.98      135.22     34.45 o 
  15   3  15      107.24      148.38     37.17 o 
  16   3  15      173.79      124.99     36.97 o 
   1   4  15      108.90      107.95     24.65 o 
   2   4  15       72.06      123.07     27.18 o 
   3   4  15      153.91       94.95     23.87 o 
   4   4  15      888.17      788.58     90.51 o 
   5   4  15      306.89      221.26     56.17 o 
   6   4  15     1794.43     2076.16    145.26 o 
   9   4  15      486.72      536.06     74.74 o 
  10   4  15       95.98      130.61     51.24 o 
  11   4  15      220.64      267.52     67.28 o 
  12   4  15      795.34      934.19    102.56 o 
  13   4  15       69.08       73.37     52.96 o 
  14   4  15       21.30       41.05     50.80 o 
   0   5  15      116.12       85.60     35.58 o 
   1   5  15      387.23      330.50     46.35 o 
   2   5  15       77.18       47.83     29.32 o 
   3   5  15      100.81       53.73     66.46 o 
   4   5  15      306.98      217.99     85.55 o 
  12   5  15      268.32      464.95    106.26 o 
   1   6  15       15.01      -44.27     43.05 o 
   2   6  15      221.73      323.20     72.81 o 
   3   6  15      207.52      250.67    106.22 o 
   4   6  15      510.05      516.11    128.13 o 
   0   0  16        5.95      -17.93     12.59 o 
   2   0  16    20701.81    20093.66    217.86 o 
   4   0  16      119.02      131.20     12.46 o 
   6   0  16      457.05      544.22     22.73 o 
   8   0  16     2442.67     2602.95     56.57 o 
  10   0  16     2097.84     1920.49     80.57 o 
  12   0  16       88.09       92.48     25.54 o 
  14   0  16      392.15      323.30     29.88 o 
  16   0  16       99.13      135.24     59.95 o 
  18   0  16       37.57       78.63     59.98 o 
   1   1  16     3364.25     3482.00     69.17 o 
   2   1  16     7094.59     7325.73     78.97 o 
   3   1  16      381.67      394.96     17.62 o 
   4   1  16      435.17      504.71     21.70 o 
   5   1  16      384.68      431.79     19.81 o 
   6   1  16     6076.77     5624.76     72.97 o 
   7   1  16       47.49       20.36     10.74 o 
   8   1  16       18.18       27.54     11.66 o 
   9   1  16       44.38       61.90     13.72 o 
  10   1  16      780.10      751.52     31.23 o 
  11   1  16       75.79       90.22     21.72 o 
  12   1  16     1005.60     1063.77     52.09 o 
  13   1  16       57.26       29.42     22.18 o 
  14   1  16      540.32      531.23     46.65 o 
  15   1  16       65.12       40.42     25.51 o 
  16   1  16      915.11      990.32     57.08 o 
  17   1  16       34.34        3.44     26.49 o 
   0   2  16     2162.74     2124.68     55.98 o 
   1   2  16      847.99     1049.93     24.51 o 
   2   2  16     1578.55     1354.82     28.90 o 
   3   2  16      549.93      548.84     19.49 o 
   4   2  16      238.10      210.95     14.50 o 
   5   2  16      338.47      418.58     19.40 o 
   6   2  16     2406.59     2494.39     47.91 o 
   7   2  16      503.42      524.85     31.01 o 
   8   2  16     1455.11     1457.28     49.49 o 
   9   2  16     1556.17     1467.94     45.20 o 
  10   2  16     2170.82     2031.91     59.25 o 
  11   2  16       23.47       61.00     26.86 o 
  12   2  16      222.42      272.99     54.37 o 
  13   2  16      228.60      279.31     97.20 o 
  14   2  16      827.68      782.50     60.71 o 
  15   2  16        4.62       20.38     28.70 o 
  16   2  16        1.19       -9.40     27.80 o 
  17   2  16       63.51       59.13     36.27 o 
   1   3  16      138.47      126.28     34.18 o 
   2   3  16      819.05      772.31     35.44 o 
   3   3  16      213.49      321.26     27.40 o 
   4   3  16      183.57      143.27     21.07 o 
   5   3  16     1141.83     1131.41     57.88 o 
   6   3  16      198.13      192.63     29.10 o 
   7   3  16     6726.58     6973.75    240.90 o 
   8   3  16      322.87      341.26     38.90 o 
   9   3  16     3205.18     3076.04    153.11 o 
  10   3  16      371.90      311.32     29.64 o 
  11   3  16       34.31       37.54     32.51 o 
  12   3  16       17.51       18.53     23.86 o 
  13   3  16      319.51      261.81     39.15 o 
  14   3  16      552.78      758.90     57.29 o 
  15   3  16        1.28       21.91     29.39 o 
  16   3  16       58.97       66.38     32.14 o 
   0   4  16      593.99      568.88     67.62 o 
   1   4  16      161.93      153.10     29.67 o 
   2   4  16     2713.08     2644.93    112.87 o 
   3   4  16      128.47      105.11     31.08 o 
   4   4  16      366.62      489.78     76.52 o 
   5   4  16      324.52      271.77     62.71 o 
   9   4  16      957.54      978.14     95.56 o 
  10   4  16      144.43      239.81     59.52 o 
  11   4  16      476.63      620.97     87.56 o 
  12   4  16        5.43       32.62     45.21 o 
  13   4  16      237.87      181.72     62.03 o 
  14   4  16       17.98        4.29     47.20 o 
   1   5  16        0.36       -9.71     27.44 o 
   2   5  16      161.08       67.03     41.05 o 
   2   0  17       69.02       40.21      9.02 o 
   4   0  17      215.06      413.25     18.00 o 
   6   0  17      343.77      532.14     22.52 o 
   8   0  17      573.57      558.53     26.16 o 
  10   0  17     1066.74     1121.75     70.05 o 
  12   0  17      437.12      412.90     50.68 o 
  14   0  17       25.15       12.97     44.59 o 
  16   0  17      846.34     1003.13    111.54 o 
   0   1  17     6036.57     5293.60     74.20 o 
   1   1  17     2381.98     2566.69     37.83 o 
   2   1  17     6098.75     7357.07     69.20 o 
   3   1  17     3147.66     3198.68     51.04 o 
   4   1  17      581.87      634.33     25.70 o 
   5   1  17     1097.07     1303.14     32.26 o 
   6   1  17      241.85      256.25     16.24 o 
   7   1  17       18.60       36.72     11.19 o 
   8   1  17     1627.97     1423.56     37.94 o 
   9   1  17      194.20      213.54     19.32 o 
  10   1  17      398.75      372.42     25.50 o 
  11   1  17      115.63       99.11     25.03 o 
  12   1  17      385.61      297.16     33.88 o 
  13   1  17      211.22      204.51     31.32 o 
  14   1  17      150.44      121.31     29.00 o 
  15   1  17      122.33       94.99     28.63 o 
  16   1  17      413.84      283.16     68.40 o 
  17   1  17       53.06       24.39     26.70 o 
   1   2  17      303.58      373.01     16.07 o 
   2   2  17       65.11       73.67      9.41 o 
   3   2  17      327.49      366.17     18.87 o 
   4   2  17     2893.16     2358.43     82.27 o 
   5   2  17      540.82      684.86     24.40 o 
   6   2  17     1367.29     1378.99     55.78 o 
   7   2  17      427.00      362.51     27.43 o 
   8   2  17     1405.82     1320.77     54.15 o 
   9   2  17     1397.52     1411.10     51.74 o 
  10   2  17      810.89      736.91    100.57 o 
  11   2  17       38.62       11.18     31.84 o 
  12   2  17      617.20      699.71    114.94 o 
  13   2  17        2.70       -0.35     23.84 o 
  14   2  17       49.74        3.42     25.33 o 
  15   2  17       19.64       33.68     28.40 o 
  16   2  17      365.30      489.34     54.63 o 
  17   2  17       12.68       31.38     31.34 o 
   0   3  17     2700.32     2220.47    110.05 o 
   1   3  17      175.75      130.08     18.74 o 
   2   3  17     1551.95     1813.91     54.67 o 
   3   3  17      107.35      128.37     16.88 o 
   4   3  17      238.78      208.00     20.22 o 
   5   3  17      536.30      547.87     40.19 o 
   6   3  17      150.61      149.54     26.98 o 
   7   3  17     3212.65     3091.00     93.75 o 
   8   3  17      667.32      708.26     69.21 o 
   9   3  17     1128.88     1052.45     90.42 o 
  10   3  17      832.15      846.35     86.67 o 
  11   3  17      185.81      136.88     27.61 o 
  12   3  17      612.02      586.97     93.49 o 
  13   3  17      270.18      164.68     33.95 o 
  14   3  17       74.04       94.72     31.23 o 
  15   3  17      474.74      344.25     46.51 o 
  16   3  17      109.07      118.25     37.01 o 
   1   4  17       93.99       82.64     22.91 o 
   2   4  17      847.62      931.05     57.28 o 
   3   4  17      304.80      226.26     53.74 o 
   4   4  17     1354.36     1283.33    106.35 o 
   5   4  17      153.34      153.29     49.18 o 
   8   4  17      158.84       79.67     42.89 o 
   9   4  17       89.14      114.95     50.96 o 
  10   4  17     2956.39     2860.96    158.50 o 
  11   4  17        9.82      -10.87     42.29 o 
  12   4  17      441.53      458.67     82.55 o 
  13   4  17       21.58       40.23     47.77 o 
  14   4  17       40.86       24.70     50.24 o 
   1   5  17       94.76       78.52     43.44 o 
   2   5  17     1698.39     2099.55    144.77 o 
   0   0  18       13.66        8.66     15.56 o 
   2   0  18     9411.70     9096.54    111.55 o 
   4   0  18     1516.48     1477.98     35.13 o 
   6   0  18       62.28       53.60     10.98 o 
   8   0  18     4558.77     4736.16     92.96 o 
  10   0  18      642.94      472.31     65.77 o 
  12   0  18     1117.01     1231.81     59.40 o 
  14   0  18       51.92       92.10     47.11 o 
  16   0  18      285.76      400.10     83.10 o 
   1   1  18     1313.60     1327.48     24.89 o 
   2   1  18      726.96      542.34     14.29 o 
   3   1  18     2828.70     3001.61     42.44 o 
   4   1  18      445.44      473.55     23.94 o 
   5   1  18     1362.91     1411.72     37.44 o 
   6   1  18     3672.85     3164.72     51.17 o 
   7   1  18      139.27      208.92     16.39 o 
   8   1  18      103.66       88.91     19.92 o 
   9   1  18      347.62      445.24     29.69 o 
  10   1  18      213.98      183.74     22.84 o 
  11   1  18       21.06       75.13     23.76 o 
  12   1  18      762.88      659.99     43.82 o 
  13   1  18      724.69      753.61     47.36 o 
  14   1  18      239.43      261.40     34.81 o 
  15   1  18       32.66       28.01     23.56 o 
  16   1  18     1209.22     1317.75     65.01 o 
  17   1  18       49.91       14.61     25.96 o 
   0   2  18     4251.58     4602.80     94.25 o 
   1   2  18      627.63      679.78     22.84 o 
   2   2  18     1367.93     1164.13     27.70 o 
   3   2  18      437.53      449.11     18.46 o 
   4   2  18       63.16       65.94     10.66 o 
   5   2  18      505.01      570.47     24.88 o 
   6   2  18      412.81      470.51     24.93 o 
   7   2  18      224.45      135.55     20.61 o 
   8   2  18     3212.61     3195.55     76.03 o 
   9   2  18      240.44      245.97     30.63 o 
  10   2  18     2227.99     2098.86     66.46 o 
  11   2  18      109.31      106.00     23.79 o 
  12   2  18       15.54        1.88     20.77 o 
  13   2  18       14.32       44.99     28.08 o 
  14   2  18      357.06      377.43     48.35 o 
  15   2  18       58.08       62.70     30.05 o 
  16   2  18      492.16      472.92     77.45 o 
   1   3  18       23.86       13.96     10.79 o 
   2   3  18      998.54      982.24     40.08 o 
   3   3  18      239.00      273.98     27.26 o 
   4   3  18      163.27      119.32     19.78 o 
   5   3  18      234.80      288.07     33.03 o 
   6   3  18     3985.32     3816.09    104.36 o 
   7   3  18     4879.32     5014.36    125.70 o 
   8   3  18      234.52      254.46     54.78 o 
   9   3  18      555.32      669.85     76.90 o 
  10   3  18      368.75      393.87     65.66 o 
  11   3  18      493.40      414.27     38.07 o 
  12   3  18      150.16      137.02     29.94 o 
  13   3  18      497.27      513.18    110.16 o 
  14   3  18      296.71      364.69     44.97 o 
  15   3  18      208.85      182.14     47.21 o 
   0   4  18      215.35      241.74     49.32 o 
   1   4  18       59.28       40.00     18.82 o 
   2   4  18     1541.00     1267.69     99.98 o 
   3   4  18      229.78      247.45     56.99 o 
   4   4  18       55.79       61.11     38.40 o 
   5   4  18      895.20      890.51    100.22 o 
   8   4  18      505.10      393.81     64.89 o 
   9   4  18       59.79       24.57     39.72 o 
  10   4  18     1297.90     1350.34    112.20 o 
  11   4  18      189.18      218.83     61.49 o 
  12   4  18      115.74       99.76     55.92 o 
  13   4  18      117.42       21.94     47.89 o 
  14   4  18      180.35      351.90     80.64 o 
   1   5  18       51.27       48.82     39.82 o 
   2   5  18      786.30      615.17     89.78 o 
   2   0  19      232.51      317.19     16.67 o 
   4   0  19    18595.36    18930.23    192.30 o 
   6   0  19      475.31      772.73     29.92 o 
   8   0  19      362.91      377.35     24.16 o 
  10   0  19       20.18       10.99     21.07 o 
  12   0  19     2904.98     2905.65    264.65 o 
  14   0  19       53.65       20.39     45.74 o 
  16   0  19      749.20      773.97    102.68 o 
   0   1  19     1373.12     1196.06     30.06 o 
   1   1  19     1667.56     1613.84     27.07 o 
   2   1  19      319.43      558.24     17.56 o 
   3   1  19     1049.69     1108.84     19.31 o 
   4   1  19       70.02       94.45     12.62 o 
   5   1  19      216.51      236.31     17.05 o 
   6   1  19      181.66      170.92     16.02 o 
   7   1  19      162.01      183.06     16.71 o 
   8   1  19      983.68      951.96     32.42 o 
   9   1  19       55.54       78.21     17.04 o 
  10   1  19       76.63       71.41     18.00 o 
  11   1  19       18.50       20.48     20.19 o 
  12   1  19     2587.01     2380.32     77.04 o 
  13   1  19       71.96      107.97     33.50 o 
  14   1  19        3.86       57.61     24.52 o 
  15   1  19       76.22       92.91     28.35 o 
  16   1  19       89.77      115.54     47.44 o 
  17   1  19      169.82      200.35     34.14 o 
   1   2  19     1475.91     1702.71     46.68 o 
   2   2  19      108.44       95.39     10.40 o 
   3   2  19      575.57      530.19     20.04 o 
   4   2  19     2647.44     2323.06     52.69 o 
   5   2  19     1501.25     1630.87     40.60 o 
   6   2  19      234.74      170.08     18.33 o 
   7   2  19      289.83      330.86     25.73 o 
   8   2  19      231.50      159.76     22.58 o 
   9   2  19     3574.75     3760.08    113.97 o 
  10   2  19       62.21       39.32     23.93 o 
  11   2  19        8.66       17.87     19.38 o 
  12   2  19       15.40       32.93     22.61 o 
  13   2  19        4.32        4.63     20.52 o 
  14   2  19       99.33       71.90     31.53 o 
  15   2  19       91.82       93.62     33.14 o 
  16   2  19      322.13      448.86     81.60 o 
   0   3  19     5857.59     5350.27    190.00 o 
   1   3  19      503.22      512.74     31.51 o 
   2   3  19     1054.73     1025.05     41.83 o 
   3   3  19      236.58      261.34     22.07 o 
   4   3  19     1739.56     1680.70     92.94 o 
   5   3  19      127.08      127.77     25.68 o 
   6   3  19     1631.15     1757.86     73.87 o 
   7   3  19     2319.07     2208.07     94.17 o 
   8   3  19       68.74       24.26     37.24 o 
   9   3  19     1686.20     1820.16    118.61 o 
  10   3  19      463.99      516.57     72.71 o 
  11   3  19      695.02      599.66     43.35 o 
  12   3  19      210.76      249.40     35.40 o 
  13   3  19       19.38       36.72     25.61 o 
  14   3  19      151.21      154.69     35.22 o 
  15   3  19      129.01       71.14     44.84 o 
   1   4  19      101.79      133.62     27.93 o 
   2   4  19      509.16      641.79     76.80 o 
   3   4  19      649.02      564.01     76.92 o 
   4   4  19      630.64      724.02     87.38 o 
   5   4  19       19.51        2.84     28.31 o 
   8   4  19      614.55      606.12     76.37 o 
   9   4  19      576.69      598.29     79.62 o 
  10   4  19      869.79      761.84     91.79 o 
  11   4  19       13.61      -25.75     36.81 o 
  12   4  19      147.37      123.53     57.77 o 
  13   4  19       14.00       57.46     51.01 o 
   0   0  20     3185.00     3333.90     88.55 o 
   2   0  20     1711.61     1453.90     33.66 o 
   4   0  20     2053.69     2024.84     59.25 o 
   6   0  20        4.87        0.47      8.33 o 
   8   0  20     1057.03     1055.61     46.73 o 
  10   0  20      633.04      574.56     38.63 o 
  12   0  20      535.25      661.66     44.95 o 
  14   0  20       17.49       53.43     48.08 o 
  16   0  20      216.85      351.02     82.09 o 
   1   1  20      620.77      671.20     17.79 o 
   2   1  20      571.40      472.04     14.96 o 
   3   1  20      491.62      625.28     17.39 o 
   4   1  20       59.28      106.44     12.76 o 
   5   1  20      556.74      591.77     24.03 o 
   6   1  20     1651.97     1283.05     34.91 o 
   7   1  20      106.40       96.84     13.68 o 
   8   1  20      121.14      110.82     14.70 o 
   9   1  20      191.36      208.32     26.41 o 
  10   1  20        2.61        8.92     19.32 o 
  11   1  20       63.14       62.18     24.34 o 
  12   1  20      559.30      560.17     68.21 o 
  13   1  20      175.76      133.97     28.86 o 
  14   1  20      566.78      634.34     76.81 o 
  15   1  20      142.38      142.72     37.74 o 
  16   1  20      130.55       97.47     47.55 o 
  17   1  20        5.10       -8.01     26.48 o 
   0   2  20       52.05       67.07     13.91 o 
   1   2  20      413.53      543.21     22.41 o 
   2   2  20     1159.73      927.08     25.00 o 
   3   2  20      213.89      205.30     13.92 o 
   4   2  20      193.29      166.60     14.04 o 
   5   2  20      954.21     1001.01     36.57 o 
   6   2  20      360.32      375.70     32.33 o 
   7   2  20      188.45      146.31     16.65 o 
   8   2  20     2611.71     2681.04     69.61 o 
   9   2  20      492.93      478.98     38.12 o 
  10   2  20     3311.07     3368.22    167.16 o 
  11   2  20      125.58      144.26     26.18 o 
  12   2  20       14.74       42.39     21.61 o 
  13   2  20      425.75      449.16     40.09 o 
  14   2  20       99.81       95.99     29.87 o 
  15   2  20       24.61       26.12     23.92 o 
  16   2  20       36.43       54.24     33.03 o 
   1   3  20      316.29      399.89     28.88 o 
   2   3  20     1062.89     1027.94     41.80 o 
   3   3  20      526.77      511.80     28.26 o 
   4   3  20        4.73       -7.93     14.00 o 
   5   3  20      573.63      614.12     59.13 o 
   6   3  20     4464.66     4265.16    112.97 o 
   7   3  20     2943.46     3074.56    112.50 o 
   8   3  20      192.23      151.58     48.73 o 
   9   3  20      522.47      530.93     70.77 o 
  10   3  20       81.79       89.57     19.18 o 
  11   3  20      219.97      190.23     54.25 o 
  12   3  20       14.11       24.81     23.56 o 
  13   3  20       14.85        1.25     50.70 o 
  14   3  20      428.48      511.81     48.97 o 
  15   3  20       22.45       -3.19     41.57 o 
   0   4  20      397.95      493.73     64.94 o 
   1   4  20      350.45      381.03     61.15 o 
   2   4  20     1705.42     1515.77    110.91 o 
   3   4  20       94.22       54.66     34.38 o 
   4   4  20      303.84      397.64     69.99 o 
   5   4  20      182.94      212.04     57.02 o 
   8   4  20       72.81        3.43     36.70 o 
   9   4  20      214.53      290.90     64.39 o 
  10   4  20      649.09      791.34     94.52 o 
  11   4  20      617.02      708.81     93.19 o 
  12   4  20      150.75      207.53     65.92 o 
  13   4  20      418.34      331.27     77.94 o 
   2   0  21      128.59      145.89     13.63 o 
   4   0  21      158.66      247.90     15.20 o 
   6   0  21      261.73      178.20     22.00 o 
   8   0  21      563.70      591.68     64.41 o 
  10   0  21      850.81      683.09     46.13 o 
  12   0  21       98.95      152.87     55.04 o 
  14   0  21      131.40      185.52     62.07 o 
  16   0  21      670.94      766.75    106.49 o 
   0   1  21     6695.26     6031.87    119.07 o 
   1   1  21      477.28      512.60     16.40 o 
   2   1  21     1905.22     1826.76     29.82 o 
   3   1  21      293.84      429.19     13.49 o 
   4   1  21      810.69      751.35     24.00 o 
   5   1  21     1579.85     1636.77     38.63 o 
   6   1  21      201.11      190.72     17.45 o 
   7   1  21      535.71      482.39     24.39 o 
   8   1  21     1303.44     1169.85     33.52 o 
   9   1  21      814.12      802.07     35.61 o 
  10   1  21      330.85      310.44     37.27 o 
  11   1  21      821.10      744.54     45.30 o 
  12   1  21      192.37      251.24     70.10 o 
  13   1  21       25.35       13.66     21.28 o 
  14   1  21       24.19        0.88     22.58 o 
  15   1  21      192.31      224.62     63.68 o 
  16   1  21       35.21       31.84     25.24 o 
  17   1  21        2.17      -25.65     24.27 o 
   1   2  21      397.72      458.69     20.85 o 
   2   2  21       72.49       82.73     10.41 o 
   3   2  21       14.11       22.28      7.34 o 
   4   2  21     3551.28     3005.01     64.14 o 
   5   2  21     1000.66     1040.69     41.66 o 
   6   2  21     1088.88     1156.12     34.50 o 
   7   2  21      977.67     1061.73     38.61 o 
   8   2  21     2698.52     2124.71     67.79 o 
   9   2  21      563.41      601.71     46.67 o 
  10   2  21      551.12      664.45     76.88 o 
  11   2  21       64.78       74.52     28.58 o 
  12   2  21       32.99       20.31     20.52 o 
  13   2  21      247.12      239.13     32.90 o 
  14   2  21      136.98       97.46     27.19 o 
  15   2  21      203.71      177.13     31.77 o 
  16   2  21      150.27      277.30     36.40 o 
   0   3  21     7172.01     6254.29    215.64 o 
   1   3  21      708.69      788.53     37.60 o 
   2   3  21       54.11       44.06     14.14 o 
   3   3  21      590.41      692.20     43.52 o 
   4   3  21     1252.89     1111.84     53.98 o 
   5   3  21      765.05      631.60     44.87 o 
   6   3  21      186.00      180.63     34.78 o 
   7   3  21       43.77       98.29     29.81 o 
   8   3  21      355.87      234.51     55.61 o 
   9   3  21        8.73       65.02     39.78 o 
  10   3  21      208.67      204.53     26.42 o 
  11   3  21       55.24       39.78     22.20 o 
  12   3  21     1261.65     1270.29     62.95 o 
  13   3  21        0.22       20.97     25.82 o 
  14   3  21       67.96       92.71     31.42 o 
  15   3  21       41.07      103.10     32.47 o 
   1   4  21      426.29      457.67     67.20 o 
   2   4  21       33.10      -11.80     22.13 o 
   3   4  21      232.38      193.76     53.39 o 
   4   4  21     3101.03     3282.43    177.28 o 
   5   4  21      420.44      543.30     84.24 o 
   8   4  21     1106.64     1183.93    100.01 o 
   9   4  21        5.05       19.00     40.77 o 
  10   4  21      562.11      582.43     85.54 o 
  11   4  21      375.58      276.08     70.20 o 
  12   4  21      136.75      154.68     58.53 o 
  13   4  21      109.75       68.41     52.57 o 
   0   0  22      229.50      212.48     26.59 o 
   2   0  22     2699.30     2538.74     48.36 o 
   4   0  22     2830.10     3012.52     52.80 o 
   6   0  22     1008.30     1087.02     31.44 o 
   8   0  22      932.12      955.75     57.54 o 
  10   0  22     3207.96     2800.87     88.52 o 
  12   0  22     1329.03     1287.55     58.63 o 
  14   0  22      484.05      341.57     73.98 o 
  16   0  22       99.60      189.61     68.51 o 
   1   1  22     1016.94     1026.87     23.12 o 
   2   1  22     3164.31     3065.22     39.97 o 
   3   1  22      304.17      296.81      9.90 o 
   4   1  22      192.84      142.92     10.63 o 
   5   1  22      462.38      515.10     23.98 o 
   6   1  22     3004.35     2764.83     53.78 o 
   7   1  22      781.42      724.45     31.84 o 
   8   1  22      206.37      195.97     20.26 o 
   9   1  22      691.86      698.14     32.06 o 
  10   1  22       35.57       32.60     20.65 o 
  11   1  22     1524.48     1464.71     60.12 o 
  12   1  22        9.25       49.61     23.19 o 
  13   1  22      106.27       59.89     24.64 o 
  14   1  22     1277.86     1485.89     64.25 o 
  15   1  22       95.29      119.92     29.21 o 
  16   1  22       37.04       49.24     27.09 o 
   0   2  22      899.53      928.93    102.90 o 
   1   2  22      987.87     1093.26     31.50 o 
   2   2  22      655.05      498.03     21.52 o 
   3   2  22      169.19      120.27     11.34 o 
   4   2  22     1016.45     1043.22     32.17 o 
   5   2  22      849.30      868.34     39.75 o 
   6   2  22     1631.59     1553.02     40.39 o 
   7   2  22     1566.33     1566.83     45.79 o 
   8   2  22      570.90      581.93     58.09 o 
   9   2  22     1036.28      995.37     77.72 o 
  10   2  22     1269.05     1212.62     64.72 o 
  11   2  22       10.30       38.20     25.63 o 
  12   2  22      157.52       73.34     29.53 o 
  13   2  22      280.34      307.68     36.07 o 
  14   2  22      181.92      146.95     29.27 o 
  15   2  22       70.40       56.83     31.62 o 
  16   2  22      128.44       96.14     29.27 o 
   1   3  22      889.19     1001.27     42.72 o 
   2   3  22      689.31      605.17     48.80 o 
   3   3  22      328.74      368.11     35.81 o 
   4   3  22       27.40       29.16     19.13 o 
   5   3  22      208.47      201.13     30.02 o 
   6   3  22      128.44      178.82     35.46 o 
   7   3  22     2341.62     2387.29    171.05 o 
   8   3  22       24.89       35.49     40.17 o 
   9   3  22      987.36      770.46     85.04 o 
  10   3  22      321.20      238.43     58.96 o 
  11   3  22      150.24      199.14     28.77 o 
  12   3  22       36.30       66.77     25.18 o 
  13   3  22        0.24       10.63     23.99 o 
  14   3  22      816.40      929.11    110.42 o 
  15   3  22        5.73       11.36     27.79 o 
   1   4  22      348.04      343.25     59.87 o 
   2   4  22     1951.04     2039.55    128.59 o 
   3   4  22      390.20      341.97     64.73 o 
   4   4  22     1890.38     2010.04    137.74 o 
   8   4  22      127.78      193.50     54.87 o 
   9   4  22      485.90      532.04     80.37 o 
  10   4  22      131.98      251.54     65.98 o 
  11   4  22       91.05      106.15     56.67 o 
  12   4  22      198.48      141.73     57.79 o 
  13   4  22       87.38      107.29     58.25 o 
   2   0  23       14.75       23.35      9.96 o 
   4   0  23     2412.00     2088.86     42.62 o 
   6   0  23     1245.15     1136.17     28.39 o 
   8   0  23      802.62      715.64     54.40 o 
  10   0  23      896.36      792.32     48.46 o 
  12   0  23      162.19      147.29     34.65 o 
  14   0  23      240.33      183.18     63.70 o 
  16   0  23      237.21      262.70     77.52 o 
   0   1  23     3173.13     2553.78     49.79 o 
   1   1  23       65.28       74.47      9.19 o 
   2   1  23      336.15      445.51     17.39 o 
   3   1  23      144.37      214.80     16.33 o 
   4   1  23     2051.42     1911.83     33.18 o 
   5   1  23      341.22      376.89     21.66 o 
   6   1  23      618.38      686.49     30.68 o 
   7   1  23      195.66      166.35     17.73 o 
   8   1  23      637.23      643.85     33.61 o 
   9   1  23       84.93      105.96     19.15 o 
  10   1  23        2.46       -1.25     18.75 o 
  11   1  23     1553.67     1449.83     60.86 o 
  12   1  23      568.49      611.85     44.27 o 
  13   1  23      141.48      123.86     28.34 o 
  14   1  23       93.04      148.18     30.64 o 
  15   1  23      658.56      586.16     47.11 o 
  16   1  23       76.69       77.45     43.12 o 
   1   2  23      124.02      197.39     17.48 o 
   2   2  23      153.60      187.61     15.06 o 
   3   2  23      381.15      452.29     18.57 o 
   4   2  23     3416.54     2998.09     61.18 o 
   5   2  23     1869.02     1781.24     41.93 o 
   6   2  23       48.16       69.23     20.69 o 
   7   2  23     1095.04     1201.83     47.91 o 
   8   2  23     3784.27     3573.79    110.55 o 
   9   2  23      623.69      585.65     47.21 o 
  10   2  23      414.74      398.84     43.17 o 
  11   2  23       42.99       52.81     26.95 o 
  12   2  23       36.01        1.78     23.72 o 
  13   2  23      470.99      432.43     48.82 o 
  14   2  23       37.24       31.77     23.12 o 
  15   2  23       58.21       56.31     25.95 o 
   0   3  23     3361.32     3121.35    138.64 o 
   1   3  23      826.95      858.46     40.60 o 
   2   3  23      465.03      541.05     39.68 o 
   3   3  23      967.70     1085.66     54.50 o 
   4   3  23     1086.17      969.22     52.26 o 
   5   3  23     1185.13     1213.81     68.03 o 
   6   3  23      190.18      256.83     99.13 o 
   7   3  23     1780.18     1762.66    114.33 o 
   8   3  23     2153.58     2107.86    127.60 o 
   9   3  23      624.04      528.88     74.25 o 
  10   3  23      147.31      269.46     63.12 o 
  11   3  23      178.78      166.89     40.27 o 
  12   3  23     1077.41     1106.61     59.24 o 
  13   3  23       31.13       54.08     26.74 o 
  14   3  23      154.23      146.03     33.96 o 
   2   4  23       82.44      115.06     40.11 o 
   3   4  23       29.72       24.88     32.25 o 
   4   4  23     2499.64     2629.53    159.23 o 
   8   4  23      761.19      668.63     84.61 o 
   9   4  23      401.42      343.15     71.07 o 
  10   4  23      116.92      122.51     51.51 o 
  11   4  23      363.32      256.80     70.11 o 
  12   4  23      117.81       55.12     53.14 o 
  13   4  23       15.84      -27.41     43.98 o 
   0   0  24      306.33      322.30     45.46 o 
   2   0  24     3001.58     2775.20     52.66 o 
   4   0  24     1257.75     1444.55     35.49 o 
   6   0  24      211.80      177.13     17.15 o 
   8   0  24        4.38        3.29     16.68 o 
  10   0  24     2768.70     2473.34     84.08 o 
  12   0  24       79.25       70.81     56.52 o 
  14   0  24      605.27      616.50     90.57 o 
  16   0  24     1090.33     1124.31    122.78 o 
   1   1  24      474.54      463.57     16.31 o 
   2   1  24      990.11      873.97     20.91 o 
   3   1  24      229.30      252.91     12.44 o 
   4   1  24      375.34      467.41     28.90 o 
   5   1  24      119.52      109.68     14.23 o 
   6   1  24     2233.31     1902.42     44.81 o 
   7   1  24       19.48       29.04     16.00 o 
   8   1  24      574.99      624.28     33.78 o 
   9   1  24       46.18       70.05     18.89 o 
  10   1  24       59.54       54.35     19.24 o 
  11   1  24      547.57      465.09     36.34 o 
  12   1  24     1095.64     1137.96     63.21 o 
  13   1  24      114.01      124.49     28.50 o 
  14   1  24      330.01      429.40     41.34 o 
  15   1  24      488.90      552.79     45.77 o 
  16   1  24       26.87       26.29     26.67 o 
   0   2  24     3218.81     3408.95     83.94 o 
   1   2  24       87.37       75.66     13.06 o 
   2   2  24     2889.48     2703.41     68.30 o 
   3   2  24      352.36      368.19     20.49 o 
   4   2  24      725.62      745.20     27.14 o 
   5   2  24     1471.10     1495.11     42.30 o 
   6   2  24      739.28      744.38     32.96 o 
   7   2  24       12.13        5.22     13.46 o 
   8   2  24     1049.78      987.95     71.21 o 
   9   2  24      385.24      301.44     37.47 o 
  10   2  24       92.40       52.73     26.93 o 
  11   2  24      155.71      155.01     61.73 o 
  12   2  24       70.45       32.64     26.32 o 
  13   2  24       21.52       -9.21     25.60 o 
  14   2  24      172.59      145.58     54.30 o 
  15   2  24      380.58      341.60     49.17 o 
   1   3  24      594.38      546.22     39.54 o 
   2   3  24      183.12      170.18     27.29 o 
   3   3  24      535.17      691.80     45.69 o 
   4   3  24      131.03      101.33     25.13 o 
   5   3  24     1472.61     1398.28    105.84 o 
   6   3  24      992.80     1023.93     68.08 o 
   7   3  24      294.16      270.64     57.96 o 
   8   3  24      361.81      369.06     65.78 o 
   9   3  24      467.76      430.38     71.45 o 
  10   3  24      360.75      339.97     66.94 o 
  11   3  24       78.38       31.85     43.69 o 
  12   3  24       21.83       69.27     25.68 o 
  13   3  24      121.53      190.30     37.10 o 
  14   3  24      415.50      455.18     46.84 o 
   2   4  24      186.00      110.38     40.94 o 
   3   4  24      395.71      363.98     66.60 o 
   4   4  24       48.37      102.67     45.96 o 
   7   4  24       25.94      130.11     51.02 o 
   8   4  24       31.08       -4.95     36.50 o 
   9   4  24       29.00      -17.76     39.35 o 
  10   4  24     3330.44     3222.00    179.89 o 
  11   4  24      129.29        1.00     43.36 o 
  12   4  24       60.20       30.80     49.36 o 
   2   0  25      120.98      178.27     16.45 o 
   4   0  25     8858.36     8726.31    114.47 o 
   6   0  25     3563.78     4013.48    211.41 o 
   8   0  25     2699.01     2892.18     81.24 o 
  10   0  25      200.37      139.30     27.93 o 
  12   0  25       12.58       33.87     42.63 o 
  14   0  25       13.90       30.16     45.87 o 
  16   0  25      100.28       82.54     63.23 o 
   0   1  25     8038.47     7297.17    114.35 o 
   1   1  25      151.42      184.67     12.29 o 
   2   1  25      117.24      151.57     11.39 o 
   3   1  25      130.08      140.50      9.22 o 
   4   1  25       66.21       45.08      9.24 o 
   5   1  25      234.65      207.04     17.20 o 
   6   1  25      393.64      404.02     26.82 o 
   7   1  25      210.37      220.25     23.51 o 
   8   1  25      661.32      669.87     35.85 o 
   9   1  25        3.25        8.27     17.89 o 
  10   1  25       59.63       61.43     19.97 o 
  11   1  25      170.53      188.27     26.84 o 
  12   1  25     3983.32     4125.01     93.99 o 
  13   1  25      253.87      295.52     36.13 o 
  14   1  25      378.49      429.74     41.85 o 
  15   1  25       50.71       28.27     24.92 o 
  16   1  25        6.01       -2.30     25.12 o 
   1   2  25      973.55      894.57     29.92 o 
   2   2  25      355.89      421.83     22.95 o 
   3   2  25      675.91      709.68     28.42 o 
   4   2  25     7161.34     6796.24     92.77 o 
   5   2  25      124.97      108.84     17.12 o 
   6   2  25      181.09      169.36     23.74 o 
   7   2  25      396.14      426.29     29.92 o 
   8   2  25     1739.60     1727.75     97.59 o 
   9   2  25      394.42      374.53     40.66 o 
  10   2  25       49.67       58.26     38.63 o 
  11   2  25      479.03      552.30     49.89 o 
  12   2  25      131.00      222.41     39.56 o 
  13   2  25       22.24       -4.31     33.88 o 
  14   2  25       91.77       63.80     30.80 o 
  15   2  25      100.57       64.17     32.37 o 
   0   3  25     1917.00     1639.50     96.67 o 
   1   3  25      618.32      574.18     40.98 o 
   2   3  25      663.45      699.93     45.26 o 
   3   3  25      122.40       99.49     24.74 o 
   4   3  25       52.21       49.43     23.16 o 
   5   3  25      254.99      225.15     37.72 o 
   6   3  25      253.86      412.26     50.25 o 
   7   3  25     1258.29     1069.72     94.61 o 
   8   3  25     1151.17     1123.99     95.88 o 
   9   3  25      359.06      411.56     70.51 o 
  10   3  25       55.33       88.85     47.16 o 
  11   3  25       39.98       43.58     45.55 o 
  12   3  25      893.76     1001.64     62.00 o 
  13   3  25       67.13       73.81     27.95 o 
  14   3  25       15.03       10.58     26.56 o 
   3   4  25       72.17       95.72     42.02 o 
   4   4  25       23.95       31.74     33.10 o 
   7   4  25       37.61      136.40     50.93 o 
   8   4  25       38.49       11.04     38.56 o 
   9   4  25       48.12       39.75     44.72 o 
  10   4  25      125.53      228.25     66.63 o 
  11   4  25      170.59      144.09     58.79 o 
  12   4  25       79.10      150.47     61.89 o 
   0   0  26     2571.24     2536.37     88.86 o 
   2   0  26     4927.81     4217.95     70.68 o 
   4   0  26     1110.07     1257.55     34.54 o 
   6   0  26      302.24      336.95     74.22 o 
   8   0  26      166.73      114.48     25.09 o 
  10   0  26      973.77     1033.46     55.31 o 
  12   0  26      508.74      508.62     40.33 o 
  14   0  26      742.38      717.83     95.59 o 
  16   0  26      302.95      496.61     94.69 o 
   1   1  26       98.66       92.85     10.48 o 
   2   1  26      126.26      108.70     14.90 o 
   3   1  26      491.21      487.35     25.68 o 
   4   1  26      212.61      258.10     17.94 o 
   5   1  26      263.91      270.77     19.04 o 
   6   1  26     1979.58     1617.44     43.86 o 
   7   1  26       36.54       30.73     16.44 o 
   8   1  26      498.61      573.31     50.40 o 
   9   1  26      159.04      226.97     42.87 o 
  10   1  26      639.82      602.02     36.82 o 
  11   1  26      480.27      564.46     37.06 o 
  12   1  26      180.53      140.69     32.58 o 
  13   1  26      233.62      259.49     30.66 o 
  14   1  26       39.98       21.08     21.19 o 
  15   1  26      236.30      268.62     44.92 o 
   0   2  26      544.46      586.26     36.74 o 
   1   2  26     1190.76     1159.79     34.02 o 
   2   2  26     3028.54     2767.62     69.21 o 
   3   2  26       52.53       63.18     13.12 o 
   4   2  26       32.29       41.86     14.03 o 
   5   2  26      637.99      660.48     28.63 o 
   6   2  26       20.72       -5.57     15.78 o 
   7   2  26       88.39      124.83     20.74 o 
   8   2  26      245.53      246.09     34.55 o 
   9   2  26       99.55       31.90     23.83 o 
  10   2  26      715.31      644.44     98.51 o 
  11   2  26      550.21      394.32     44.88 o 
  12   2  26       64.09      101.65     32.66 o 
  13   2  26       86.79       27.34     26.82 o 
  14   2  26       47.88        3.21     25.30 o 
  15   2  26       12.30       13.12     27.84 o 
   1   3  26      633.70      692.94     43.84 o 
   2   3  26      698.42      821.06     49.30 o 
   3   3  26      554.14      603.36     59.43 o 
   4   3  26      160.30      114.64     29.39 o 
   5   3  26      379.23      437.10     47.88 o 
   6   3  26     1639.45     1672.49    180.18 o 
   7   3  26     1142.29     1224.79    100.31 o 
   8   3  26        9.12       23.58     37.18 o 
   9   3  26       57.33       76.25     44.24 o 
  10   3  26       40.20       77.16     44.83 o 
  11   3  26      541.21      371.03     74.94 o 
  12   3  26       77.66      199.59     60.63 o 
  13   3  26       47.56       75.68     48.63 o 
  14   3  26      319.01      386.55     60.28 o 
   4   4  26      257.29      246.13     61.13 o 
   7   4  26       24.75      -14.95     36.47 o 
   8   4  26       57.96      146.46     54.97 o 
   9   4  26      220.73       95.48     53.13 o 
  10   4  26     1361.68     1612.25    128.99 o 
  11   4  26      148.94      -19.66     43.35 o 
  12   4  26      184.42      299.19     74.83 o 
   2   0  27     1161.06     1161.63     38.81 o 
   4   0  27     2334.57     2205.86     46.99 o 
   6   0  27     1687.11     1860.44     88.96 o 
   8   0  27     2112.28     1904.25     57.41 o 
  10   0  27        4.82       -3.96     25.45 o 
  12   0  27      291.24      350.25     66.60 o 
  14   0  27      646.32      700.52     96.29 o 
   0   1  27     6153.47     5735.00     97.40 o 
   1   1  27       45.46       47.75      9.50 o 
   2   1  27     1690.71     1710.61     31.07 o 
   3   1  27     1006.03     1006.76     23.13 o 
   4   1  27     3114.23     3126.73     54.16 o 
   5   1  27       92.15       84.49     21.95 o 
   6   1  27       87.14       77.78     21.09 o 
   7   1  27      267.09      273.51     28.35 o 
   8   1  27     1829.74     1707.56     62.40 o 
   9   1  27      582.66      479.28     38.17 o 
  10   1  27     1380.03     1376.14     71.87 o 
  11   1  27        0.40        3.62     18.06 o 
  12   1  27       52.37       49.36     19.99 o 
  13   1  27       86.29       94.80     23.64 o 
  14   1  27       96.69       44.20     26.79 o 
  15   1  27       69.08      101.07     26.33 o 
   1   2  27      226.71      242.62     19.16 o 
   2   2  27      115.91      155.84     23.70 o 
   3   2  27      863.80      873.02     29.42 o 
   4   2  27      521.06      456.27     25.84 o 
   5   2  27       38.73       33.04     13.49 o 
   6   2  27      822.59      928.15     40.89 o 
   7   2  27      277.64      238.75     25.22 o 
   8   2  27      465.08      455.08     76.30 o 
   9   2  27      410.54      424.51     43.27 o 
  10   2  27      368.29      317.02     41.28 o 
  11   2  27       84.21       59.87     27.12 o 
  12   2  27       22.62       78.44     45.59 o 
  13   2  27      161.38      172.39     37.28 o 
  14   2  27       46.20       23.66     27.71 o 
  15   2  27        4.30       47.19     31.10 o 
   0   3  27     1029.86     1049.94     67.80 o 
   1   3  27       42.11       19.44     30.26 o 
   2   3  27       18.68        3.13     16.79 o 
   3   3  27      391.19      364.84     82.63 o 
   4   3  27        7.77        9.99     20.37 o 
   5   3  27      275.64      249.00     40.05 o 
   6   3  27       93.53       73.79     41.50 o 
   7   3  27      557.85      524.61     74.77 o 
   8   3  27      767.19      761.12     86.05 o 
   9   3  27       62.93       55.33     44.73 o 
  10   3  27      156.73      140.90     54.37 o 
  11   3  27      333.96      262.62     65.88 o 
  12   3  27      515.60      583.75     84.26 o 
  13   3  27       37.66      -17.52     36.68 o 
   7   4  27       39.95       66.09     46.98 o 
   8   4  27       69.02      115.67     52.69 o 
   9   4  27      184.40      188.49     64.44 o 
  10   4  27      184.91      145.93     61.34 o 
  11   4  27      204.64      155.05     64.43 o 
   0   0  28      314.72      323.68     35.79 o 
   2   0  28      973.88      982.08     34.67 o 
   4   0  28      365.90      428.73     27.20 o 
   6   0  28     1786.93     1921.10     77.00 o 
   8   0  28       36.80       45.60     20.14 o 
  10   0  28     4323.30     4080.58     99.36 o 
  12   0  28      126.60       47.12     22.49 o 
  14   0  28     3905.32     3890.16    206.48 o 
   1   1  28       55.95       62.43     11.50 o 
   2   1  28     3433.82     3258.40     45.79 o 
   3   1  28      176.08      169.75     16.29 o 
   4   1  28      174.61      137.39     12.44 o 
   5   1  28      428.68      426.57     25.10 o 
   6   1  28     5357.16     5128.09     84.86 o 
   7   1  28      428.10      425.32     27.14 o 
   8   1  28       67.67       54.22     47.04 o 
   9   1  28      383.24      383.95     36.10 o 
  10   1  28     1037.37      986.11     64.54 o 
  11   1  28      382.37      453.72     61.57 o 
  12   1  28      118.55      109.43     24.15 o 
  13   1  28      155.35      145.03     25.94 o 
  14   1  28       92.30      156.13     31.75 o 
  15   1  28       15.13      -22.54     21.27 o 
   0   2  28      510.03      459.77     34.76 o 
   1   2  28      457.31      589.66     31.61 o 
   2   2  28     4119.14     4038.90     82.69 o 
   3   2  28      102.40      106.70     21.76 o 
   4   2  28      123.78      112.44     22.94 o 
   5   2  28      856.48      764.94     30.90 o 
   6   2  28      141.24      125.27     18.56 o 
   7   2  28       16.76        5.64     25.19 o 
   8   2  28      104.42      125.67     25.01 o 
   9   2  28      371.52      359.25     41.08 o 
  10   2  28      429.58      547.00     49.52 o 
  11   2  28       85.08       44.91     27.06 o 
  12   2  28       76.18       46.39     28.24 o 
  13   2  28      178.70      171.14     37.20 o 
  14   2  28      225.37      206.83     40.77 o 
   1   3  28       34.93       35.99     27.40 o 
   2   3  28      504.54      512.43     47.63 o 
   3   3  28      445.93      476.09     47.56 o 
   4   3  28      151.36      151.52     49.35 o 
   5   3  28      326.45      191.40     37.94 o 
   6   3  28     1121.65     1088.13     97.14 o 
   7   3  28      551.97      486.28     73.86 o 
   8   3  28       20.92       58.98     41.70 o 
   9   3  28        3.56      -10.03     35.81 o 
  10   3  28      156.55       84.80     49.32 o 
  11   3  28      213.68       87.70     48.96 o 
  12   3  28      173.90      130.02     55.57 o 
  13   3  28       24.84       43.81     47.01 o 
   7   4  28       69.48       56.01     45.67 o 
   8   4  28      900.59     1024.04    104.66 o 
   9   4  28      165.23       95.34     54.51 o 
  10   4  28      712.72      723.41     99.29 o 
  11   4  28      144.32      103.56     60.19 o 
   2   0  29     2945.33     3153.16     63.96 o 
   4   0  29      487.24      362.55     32.75 o 
   6   0  29      647.42      784.96     44.46 o 
   8   0  29       64.89       57.74     36.21 o 
  10   0  29     1135.44     1086.92     71.24 o 
  12   0  29      220.01      158.70     59.04 o 
  14   0  29      924.24     1049.96    113.27 o 
   0   1  29     1339.32     1111.41     53.70 o 
   1   1  29       82.60       84.25     10.83 o 
   2   1  29     2873.99     3013.15     48.17 o 
   3   1  29     2670.78     2715.02     44.98 o 
   4   1  29      424.11      288.08     22.05 o 
   5   1  29      180.01      186.95     15.13 o 
   6   1  29      289.95      262.21     24.88 o 
   7   1  29     1028.67      883.08     38.15 o 
   8   1  29      143.07      115.93     22.54 o 
   9   1  29       93.76       76.14     23.19 o 
  10   1  29      435.87      433.28     39.33 o 
  11   1  29      255.53      301.59     35.31 o 
  12   1  29      413.81      514.14     42.94 o 
  13   1  29      772.75      782.21     45.02 o 
  14   1  29       33.94       17.38     20.71 o 
  15   1  29       78.35       83.40     25.38 o 
   1   2  29      803.28      950.65     38.90 o 
   2   2  29       47.99       58.23     20.44 o 
   3   2  29      488.05      500.58     24.21 o 
   4   2  29      542.56      541.40     40.97 o 
   5   2  29     1463.59     1319.29     41.08 o 
   6   2  29       84.75       74.07     18.93 o 
   7   2  29      148.70      180.16     26.26 o 
   8   2  29       47.16       70.35     22.49 o 
   9   2  29      320.05      353.73     35.14 o 
  10   2  29       39.39        9.49     24.45 o 
  11   2  29      160.76      125.56     33.22 o 
  12   2  29      583.55      571.53     53.66 o 
  13   2  29       82.40       27.39     27.34 o 
  14   2  29      332.12      330.72     47.58 o 
   0   3  29      135.01      173.06     39.12 o 
   1   3  29       61.49       75.53     40.48 o 
   2   3  29      372.13      348.01     60.66 o 
   3   3  29      719.94      657.40     55.19 o 
   4   3  29      280.46      307.07     53.68 o 
   5   3  29      192.57      155.27     61.88 o 
   6   3  29      540.48      454.30     70.57 o 
   7   3  29      380.51      511.63     74.44 o 
   8   3  29      686.42      664.97     83.82 o 
   9   3  29      179.95      154.25     57.39 o 
  10   3  29       68.46       33.72     42.81 o 
  11   3  29      406.38      505.46     81.66 o 
  12   3  29      379.01      465.04     78.97 o 
  13   3  29      227.92      379.22     77.71 o 
   6   4  29      149.35       82.36     51.11 o 
   7   4  29       49.05       74.42     50.10 o 
   8   4  29      554.36      726.01     93.42 o 
   9   4  29        0.29       -6.36     45.27 o 
  10   4  29       12.24        2.75     47.12 o 
  11   4  29      126.40       86.09     55.11 o 
   0   0  30     1579.61     1653.33     92.47 o 
   2   0  30     1121.01     1127.18     36.52 o 
   4   0  30       71.56       79.62     22.74 o 
   6   0  30      209.01      249.44     34.63 o 
   8   0  30     2298.98     2114.44     80.18 o 
  10   0  30     1751.93     1834.66     64.01 o 
  12   0  30      596.84      623.54     62.48 o 
  14   0  30       39.09       87.02     56.43 o 
   1   1  30      617.59      661.24     24.21 o 
   2   1  30     1275.19     1246.75     30.69 o 
   3   1  30     2608.45     2667.29     45.24 o 
   4   1  30      861.10      730.19     46.07 o 
   5   1  30        2.08       -5.67     12.58 o 
   6   1  30     2759.37     2664.00    110.59 o 
   7   1  30      526.33      506.07     31.18 o 
   8   1  30       42.94       10.39     22.67 o 
   9   1  30      110.45       74.29     20.80 o 
  10   1  30      222.75      178.92     29.57 o 
  11   1  30       20.48        2.86     21.85 o 
  12   1  30      838.61      805.14     79.37 o 
  13   1  30      163.62      193.91     33.93 o 
  14   1  30      345.10      367.45     48.43 o 
   0   2  30     1285.64     1197.03     70.82 o 
   1   2  30      603.04      654.47     33.89 o 
   2   2  30     5317.71     5145.51     94.88 o 
   3   2  30      358.64      368.82     23.98 o 
   4   2  30     2269.93     2037.57     50.62 o 
   5   2  30     1396.20     1425.44     47.37 o 
   6   2  30       65.44       39.96     17.69 o 
   7   2  30       13.94       10.19     17.60 o 
   8   2  30      120.78       92.45     23.86 o 
   9   2  30      152.34      164.37     27.99 o 
  10   2  30      532.22      521.66     89.36 o 
  11   2  30       28.19        3.21     24.34 o 
  12   2  30      111.57       95.83     58.19 o 
  13   2  30      155.76      173.81     37.96 o 
  14   2  30      112.12       55.52     30.85 o 
   1   3  30       23.15       40.97     35.31 o 
   2   3  30      676.65      647.32     76.93 o 
   3   3  30      186.84      173.61     50.44 o 
   4   3  30      257.18      234.47     40.83 o 
   5   3  30      270.97      292.44    104.55 o 
   6   3  30     1334.74     1123.37    102.20 o 
   7   3  30       82.21      106.62     47.32 o 
   8   3  30      254.99      123.85     50.54 o 
   9   3  30       31.07       26.37     40.49 o 
  10   3  30       42.02       17.03     42.53 o 
  11   3  30      363.48      306.55     70.94 o 
  12   3  30       18.32       39.80     43.20 o 
   6   4  30      108.14      162.10     59.13 o 
   7   4  30       74.84       37.59     44.75 o 
   8   4  30     1016.49     1035.75    108.63 o 
   9   4  30       32.30       81.18     52.76 o 
  10   4  30      745.94      679.75     97.81 o 
   2   0  31      258.41      281.43     25.95 o 
   4   0  31      724.90      649.32     47.52 o 
   6   0  31     1532.55     1729.22    169.13 o 
   8   0  31      119.73       82.39     41.06 o 
  10   0  31       53.25       70.62     21.85 o 
  12   0  31       10.32       13.88     30.22 o 
  14   0  31     1127.40      807.65    142.88 o 
   0   1  31      578.13      582.01     31.20 o 
   1   1  31      996.58     1014.73     30.01 o 
   2   1  31      285.35      252.81     17.14 o 
   3   1  31     1212.51     1265.20     33.34 o 
   4   1  31       89.84       94.59     22.07 o 
   5   1  31      124.25      122.58     20.12 o 
   6   1  31       15.33        2.56     14.93 o 
   7   1  31      204.63      185.62     27.82 o 
   8   1  31     1129.86     1132.94     48.02 o 
   9   1  31      305.92      314.80     32.96 o 
  10   1  31      109.28      145.38     32.06 o 
  11   1  31      246.98      217.26     33.99 o 
  12   1  31     1075.22     1181.89     60.20 o 
  13   1  31       97.07       74.74     27.28 o 
  14   1  31      114.03      108.23     29.80 o 
   1   2  31       92.73      114.33     23.78 o 
   2   2  31      565.44      643.15     51.47 o 
   3   2  31      104.54       90.01     16.60 o 
   4   2  31     1038.11     1120.80     41.91 o 
   5   2  31      298.82      305.87     26.01 o 
   6   2  31       87.94      129.16     21.38 o 
   7   2  31       48.57       71.15     19.91 o 
   8   2  31      411.52      391.39     35.62 o 
   9   2  31      430.62      391.35     69.26 o 
  10   2  31      673.81      520.90    107.41 o 
  11   2  31      570.63      505.81     89.16 o 
  12   2  31       47.00       89.98     30.03 o 
  13   2  31      147.72      164.90     38.59 o 
   0   3  31     2071.24     2230.82    132.94 o 
   1   3  31       17.66       -1.04     25.09 o 
   2   3  31       40.61       31.03     40.72 o 
   3   3  31      291.19      228.06     57.87 o 
   4   3  31      184.30      303.14     64.54 o 
   5   3  31       84.50      117.88     33.16 o 
   6   3  31      298.61      230.88     59.10 o 
   7   3  31       37.54       58.45     43.17 o 
   8   3  31      334.21      240.52     62.56 o 
   9   3  31      136.51      168.79     56.29 o 
  10   3  31      173.98      208.55     59.80 o 
  11   3  31      293.09      202.50     62.00 o 
  12   3  31      254.76      348.11     73.10 o 
   6   4  31       29.03       -9.74     39.46 o 
   7   4  31       65.02      125.37     56.94 o 
   8   4  31      347.87      273.08     68.95 o 
   9   4  31        0.99       15.71     46.36 o 
  10   4  31      279.92      246.24     70.66 o 
   0   0  32     7801.90     7751.59    266.08 o 
   2   0  32     2531.73     2352.80     75.58 o 
   4   0  32      672.85      822.39     77.14 o 
   6   0  32       79.44      121.33     27.97 o 
   8   0  32      630.23      629.92     48.13 o 
  10   0  32      373.92      334.56     44.22 o 
  12   0  32      984.67     1152.43     80.12 o 
  14   0  32      399.43      270.89     50.61 o 
   1   1  32      414.92      405.08     21.27 o 
   2   1  32      145.06      149.58     16.68 o 
   3   1  32      138.55      132.36     15.24 o 
   4   1  32      684.47      613.58     32.93 o 
   5   1  32       14.34       42.49     16.15 o 
   6   1  32      292.54      310.02     29.09 o 
   7   1  32      150.46      142.61     27.82 o 
   8   1  32       90.04       68.24     27.54 o 
   9   1  32       32.69       56.57     20.67 o 
  10   1  32      359.82      245.78     29.99 o 
  11   1  32      105.26       38.54     21.01 o 
  12   1  32      167.39       66.45     36.27 o 
  13   1  32      278.10      241.19     35.35 o 
  14   1  32      293.56      401.76     42.29 o 
   0   2  32     3589.87     3522.38    151.07 o 
   1   2  32      115.36      134.72     25.09 o 
   2   2  32      156.02      223.44     29.55 o 
   3   2  32       83.85       57.65     12.74 o 
   4   2  32     1039.93     1026.05     47.68 o 
   5   2  32       72.33       84.06     19.06 o 
   6   2  32       10.99        3.99     18.10 o 
   7   2  32      162.48      160.73     23.63 o 
   8   2  32       90.23       86.21     22.18 o 
   9   2  32      220.20      180.47     28.71 o 
  10   2  32      180.05      207.39     37.59 o 
  11   2  32      351.80      315.37     43.35 o 
  12   2  32       31.85        1.11     25.87 o 
  13   2  32       65.90       72.75     51.60 o 
   1   3  32      187.28      115.47     35.44 o 
   2   3  32      306.11      299.41     64.17 o 
   3   3  32      847.04      569.28     79.23 o 
   4   3  32     1156.38     1142.61    105.07 o 
   5   3  32       11.67       56.53     43.24 o 
   6   3  32      990.79     1101.51    104.48 o 
   7   3  32      314.80      315.89     67.17 o 
   8   3  32      486.95      542.20     82.43 o 
   9   3  32       38.01       59.43     45.75 o 
  10   3  32      197.22      189.07     60.20 o 
  11   3  32       80.38      143.14     57.87 o 
  12   3  32      109.12      109.60     54.20 o 
   6   4  32       11.16       36.49     44.04 o 
   7   4  32      185.74      209.60     63.11 o 
   8   4  32       48.78       44.98     50.42 o 
   9   4  32       42.07       31.52     49.95 o 
   2   0  33      648.64      707.88     43.22 o 
   4   0  33     1185.05     1022.21     67.32 o 
   6   0  33      172.22      206.32     33.04 o 
   8   0  33     1343.40     1141.70     61.75 o 
  10   0  33       19.36       21.66     28.80 o 
  12   0  33       41.86       84.59     50.82 o 
  14   0  33     1430.82     1172.25     87.91 o 
   0   1  33     2156.00     1976.18    138.85 o 
   1   1  33      812.82      816.08     28.05 o 
   2   1  33       30.01       22.05     12.31 o 
   3   1  33       11.80        6.35     11.57 o 
   4   1  33       90.99       62.96     12.63 o 
   5   1  33       19.28       10.16     15.15 o 
   6   1  33      340.88      307.35     29.79 o 
   7   1  33      263.43      228.74     30.88 o 
   8   1  33     1435.94     1338.98     59.54 o 
   9   1  33       85.36       50.16     20.62 o 
  10   1  33      599.93      606.99     82.05 o 
  11   1  33       14.45       23.55     20.07 o 
  12   1  33      193.64      209.82     30.23 o 
  13   1  33      212.20      199.05     30.36 o 
   1   2  33      260.48      287.50     32.17 o 
   2   2  33       93.21      100.10     24.13 o 
   3   2  33      213.67      230.62     18.40 o 
   4   2  33     1395.25     1376.11     44.94 o 
   5   2  33      309.93      332.26     29.18 o 
   6   2  33      143.35      143.92     34.72 o 
   7   2  33      338.87      300.47     39.29 o 
   8   2  33      741.77      804.38     42.15 o 
   9   2  33        0.42        7.02     17.98 o 
  10   2  33       71.67       62.78     27.96 o 
  11   2  33      102.03       90.89     31.20 o 
  12   2  33      122.63       80.17     32.40 o 
  13   2  33       26.06       10.84     27.55 o 
   0   3  33     2304.68     2494.00    144.79 o 
   1   3  33        5.68       -1.70     26.07 o 
   2   3  33      154.64      178.44     55.55 o 
   3   3  33      105.32       46.75     44.75 o 
   4   3  33      692.42      904.33     96.62 o 
   5   3  33       49.95       54.36     46.92 o 
   6   3  33      223.11      223.29     60.39 o 
   7   3  33      391.37      268.85     65.82 o 
   8   3  33      205.97      147.52     54.56 o 
   9   3  33      100.45       77.58     49.58 o 
  10   3  33      237.36      271.59     67.16 o 
  11   3  33      171.08      117.45     55.61 o 
   5   4  33      177.67      222.42     65.43 o 
   6   4  33      857.22      821.79    100.67 o 
   7   4  33      229.61      208.51     63.46 o 
   8   4  33      355.65      286.40     71.58 o 
   9   4  33      212.60      222.84     70.47 o 
   0   0  34     4739.85     4776.52    195.94 o 
   2   0  34     1122.73     1083.77     72.78 o 
   4   0  34     1335.50     1170.00     53.24 o 
   6   0  34      137.24      139.90     30.78 o 
   8   0  34      941.70      918.60     83.16 o 
  10   0  34       84.14      110.12     27.42 o 
  12   0  34       10.23       -4.93     38.72 o 
   1   1  34      738.14      774.56     30.59 o 
   2   1  34     1353.82     1373.56     45.98 o 
   3   1  34      321.61      310.67     26.00 o 
   4   1  34       42.61       32.93     12.18 o 
   5   1  34      414.70      425.99     34.52 o 
   6   1  34      196.47      223.11     30.20 o 
   7   1  34      190.42      219.60     30.53 o 
   8   1  34      107.13      116.83     26.78 o 
   9   1  34      166.32       95.49     26.36 o 
  10   1  34       15.52        7.12     18.44 o 
  11   1  34       28.98       13.90     20.37 o 
  12   1  34       27.79       25.18     21.49 o 
  13   1  34        0.96        6.52     20.45 o 
   0   2  34     1273.16     1296.76     79.02 o 
   1   2  34      162.60      143.77     26.71 o 
   2   2  34      158.39      138.27     51.49 o 
   3   2  34      430.97      585.73     55.55 o 
   4   2  34      117.90      111.46     18.41 o 
   5   2  34       99.72       96.01     19.73 o 
   6   2  34       19.79       10.94     19.39 o 
   7   2  34      133.77      145.76     31.59 o 
   8   2  34      110.86      147.82     28.48 o 
   9   2  34       95.91       87.99     23.29 o 
  10   2  34      216.12      250.46     30.68 o 
  11   2  34       77.69       84.65     22.91 o 
  12   2  34      211.89      241.74     67.27 o 
   1   3  34       44.68       54.85     30.39 o 
   2   3  34       91.32      167.91     55.64 o 
   3   3  34      177.37      104.38     52.46 o 
   4   3  34     1137.14     1239.36    110.18 o 
   5   3  34       52.52        2.66     42.23 o 
   6   3  34      257.07      228.64     61.59 o 
   7   3  34      248.74      205.61     61.79 o 
   8   3  34      677.05      647.43     92.04 o 
   9   3  34       46.67       66.25     46.81 o 
  10   3  34       35.94       42.15     43.55 o 
  11   3  34      911.18      796.54    101.68 o 
   5   4  34       69.91        8.35     44.49 o 
   6   4  34      327.98      283.44     70.07 o 
   7   4  34       22.87       13.81     47.49 o 
   8   4  34      961.93     1072.00    115.21 o 
   2   0  35     1287.40     1276.92     55.67 o 
   4   0  35     1633.56     1629.87     62.97 o 
   6   0  35     1566.49     1435.05     69.14 o 
   8   0  35      731.00      737.52     52.19 o 
  10   0  35      131.21      123.70     44.87 o 
  12   0  35      110.17      132.63     55.95 o 
   0   1  35     1143.01     1049.26     69.29 o 
   1   1  35      542.30      483.89     35.17 o 
   2   1  35     2877.80     2876.06     90.93 o 
   3   1  35      474.59      442.11     24.36 o 
   4   1  35      423.58      396.54     31.59 o 
   5   1  35      289.53      276.83     28.94 o 
   6   1  35      347.03      279.37     32.97 o 
   7   1  35       96.44       38.81     25.19 o 
   8   1  35      102.47      163.38     29.33 o 
   9   1  35       25.60       48.41     23.81 o 
  10   1  35     1010.50     1106.39     63.51 o 
  11   1  35        0.20       43.52     21.80 o 
  12   1  35      473.78      513.01     44.77 o 
  13   1  35       64.85       58.79     24.46 o 
   1   2  35       64.12       33.69     22.45 o 
   2   2  35      140.13      103.20     28.29 o 
   3   2  35       90.81       80.14     32.59 o 
   4   2  35      851.76      952.58     67.75 o 
   5   2  35      127.29      123.46     20.76 o 
   6   2  35      661.63      711.50     46.78 o 
   7   2  35      315.06      257.17     31.90 o 
   8   2  35      107.89       80.44     24.13 o 
   9   2  35       73.75       50.09     21.01 o 
  10   2  35      800.74      606.56     41.32 o 
  11   2  35       55.49       48.25     23.29 o 
  12   2  35      361.43      302.32     36.39 o 
   0   3  35      799.95      798.32     91.83 o 
   1   3  35      100.20      121.82     36.11 o 
   2   3  35      145.11      177.36     46.49 o 
   3   3  35      322.32      379.95     76.24 o 
   4   3  35      530.73      717.34     90.65 o 
   5   3  35       40.06       20.86     40.04 o 
   6   3  35       47.07       89.80     49.41 o 
   7   3  35       99.01      111.31     51.38 o 
   8   3  35        8.41      -18.77     39.96 o 
   9   3  35       48.87      131.10     56.02 o 
  10   3  35        1.83       -4.02     40.93 o 
   5   4  35      179.08      173.97     62.75 o 
   6   4  35       43.30       70.09     50.21 o 
   7   4  35      114.25       20.76     51.07 o 
   8   4  35      495.42      502.16     89.84 o 
   0   0  36     9317.11     8837.38    285.48 o 
   2   0  36      665.83      589.67     94.32 o 
   4   0  36      604.37      593.36     42.02 o 
   6   0  36      266.56      291.43     38.52 o 
   8   0  36      351.72      285.87     37.52 o 
  10   0  36      168.29      179.52     31.69 o 
  12   0  36      170.56      154.30     60.54 o 
   1   1  36      855.43      752.76     33.11 o 
   2   1  36      225.24      277.88     24.92 o 
   3   1  36      160.53      175.59     22.60 o 
   4   1  36       39.33       30.30     14.44 o 
   5   1  36      134.88      199.26     25.41 o 
   6   1  36      967.91      972.06     52.04 o 
   7   1  36      135.62      113.81     28.35 o 
   8   1  36      123.54       95.61     25.54 o 
   9   1  36       20.37      -11.39     19.97 o 
  10   1  36       39.90       49.75     25.17 o 
  11   1  36       18.13       22.52     23.18 o 
  12   1  36      454.67      475.35     39.90 o 
   0   2  36      413.22      361.30     52.05 o 
   1   2  36      107.24       95.21     29.13 o 
   2   2  36       70.68       69.23     32.05 o 
   3   2  36      153.18      158.86     38.53 o 
   4   2  36       24.36       -0.10     14.53 o 
   5   2  36      211.14      237.39     28.08 o 
   6   2  36      437.82      440.00     48.21 o 
   7   2  36      198.95      224.74     30.97 o 
   8   2  36      133.21      116.94     27.18 o 
   9   2  36       44.25       95.61     26.89 o 
  10   2  36      815.81      841.43     59.96 o 
  11   2  36       18.53       29.66     24.32 o 
   1   3  36       46.87       96.66     34.51 o 
   2   3  36      239.66      219.81     45.17 o 
   3   3  36       82.17       19.88     40.97 o 
   4   3  36      827.86      885.19     99.17 o 
   5   3  36      124.94      209.12     60.86 o 
   6   3  36      284.16      296.40     68.34 o 
   7   3  36       13.51       22.14     44.81 o 
   8   3  36      325.90      409.38     80.89 o 
   9   3  36       18.80       46.41     46.98 o 
  10   3  36       44.72       79.31     51.72 o 
   5   4  36       44.56       79.04     56.31 o 
   6   4  36       45.19        6.53     46.24 o 
   7   4  36       54.72       55.92     53.51 o 
   2   0  37     1819.30     1881.17    120.66 o 
   4   0  37      563.85      614.05     69.51 o 
   6   0  37     1244.13     1171.89     64.55 o 
   8   0  37      307.72      279.69     38.63 o 
  10   0  37       97.15      102.61     28.06 o 
  12   0  37       55.29      -18.47     37.55 o 
   0   1  37     1030.26     1132.16    143.98 o 
   1   1  37      228.37      248.21     22.62 o 
   2   1  37      323.26      400.63     26.20 o 
   3   1  37       23.13       -6.75     16.18 o 
   4   1  37      119.65      134.47     27.73 o 
   5   1  37       38.84       50.86     21.66 o 
   6   1  37      246.28      291.22     35.50 o 
   7   1  37      100.19      106.62     26.34 o 
   8   1  37       54.86       53.59     30.05 o 
   9   1  37       31.86       50.27     25.58 o 
  10   1  37     1340.70     1362.54     64.55 o 
  11   1  37       15.05       11.16     23.34 o 
  12   1  37      338.51      466.96     54.96 o 
   1   2  37       65.45       49.65     31.31 o 
   2   2  37      512.41      508.39     76.88 o 
   3   2  37      310.66      345.86     48.58 o 
   4   2  37      156.11      121.09     49.60 o 
   5   2  37       13.46       27.84     19.30 o 
   6   2  37      519.92      568.74     39.98 o 
   7   2  37      359.71      360.15     35.65 o 
   8   2  37        8.09        8.12     21.10 o 
   9   2  37      162.46      135.25     28.80 o 
  10   2  37       86.79      121.55     34.68 o 
  11   2  37      121.85       88.18     24.48 o 
   0   3  37       99.35      263.79     67.65 o 
   1   3  37      152.22      219.98     44.55 o 
   2   3  37     1032.98     1092.68    162.93 o 
   3   3  37       28.15      -51.31     36.22 o 
   4   3  37       45.11       27.47     43.03 o 
   5   3  37      300.92      132.10     56.25 o 
   6   3  37       20.34       32.59     46.22 o 
   7   3  37       83.08      121.08     55.52 o 
   8   3  37      117.59      301.69     72.82 o 
   9   3  37       10.37       51.83     47.71 o 
   4   4  37      566.97      783.87    104.64 o 
   5   4  37      150.55       80.06     53.81 o 
   6   4  37      633.22      482.05     90.20 o 
   0   0  38    14256.95    13882.34    403.12 o 
   2   0  38       87.15      175.61     33.66 o 
   4   0  38      180.33      131.99     31.12 o 
   6   0  38       49.88       51.45     26.24 o 
   8   0  38       63.47       64.23     26.71 o 
  10   0  38      230.55      201.48     62.31 o 
  12   0  38      148.93      101.32     56.10 o 
   1   1  38       71.64       87.27     19.71 o 
   2   1  38      765.12      801.87     34.42 o 
   3   1  38      163.13      133.62     20.59 o 
   4   1  38       83.04       73.83     25.08 o 
   5   1  38       97.82      109.84     26.55 o 
   6   1  38      464.78      484.28     42.52 o 
   7   1  38       85.43      100.33     31.46 o 
   8   1  38       36.69       47.28     23.83 o 
   9   1  38       72.41       31.16     22.69 o 
  10   1  38       87.90       68.02     27.12 o 
  11   1  38      100.04       77.74     28.60 o 
   0   2  38      212.74      172.54     56.99 o 
   1   2  38       47.10       28.17     31.06 o 
   2   2  38      785.40      785.72     66.27 o 
   3   2  38      321.40      262.64     45.56 o 
   4   2  38       11.26       58.19     51.23 o 
   5   2  38      305.88      263.43     28.52 o 
   6   2  38       57.59       69.08     28.74 o 
   7   2  38       23.69       51.97     23.18 o 
   8   2  38      263.28      269.26     34.64 o 
   9   2  38       43.56       46.60     26.10 o 
  10   2  38      378.31      411.53     55.13 o 
   1   3  38       33.84       53.23     33.63 o 
   2   3  38      127.71      134.42     40.60 o 
   3   3  38      333.17      348.27     82.15 o 
   4   3  38      235.60      247.59     69.49 o 
   5   3  38      308.94      310.32     72.74 o 
   6   3  38       88.46      272.16     70.26 o 
   7   3  38       67.71      108.34     49.83 o 
   8   3  38       52.48       81.99     55.53 o 
   9   3  38       74.38       55.67     51.10 o 
   4   4  38        6.63       31.87     51.15 o 
   5   4  38       24.89       -6.25     48.33 o 
   2   0  39      281.93      286.93     40.50 o 
   4   0  39       21.24       43.88     26.21 o 
   6   0  39     1679.43     1975.97     83.09 o 
   8   0  39      174.95      169.83     57.12 o 
  10   0  39       69.56       80.19     51.55 o 
   0   1  39      385.20      375.75     40.17 o 
   1   1  39      289.43      327.91     35.47 o 
   2   1  39      141.32      192.44     23.18 o 
   3   1  39       47.02       37.20     16.00 o 
   4   1  39        0.54       -5.80     18.91 o 
   5   1  39      261.32      182.58     30.57 o 
   6   1  39      165.94      109.88     26.70 o 
   7   1  39        2.80        8.04     21.54 o 
   8   1  39        6.04       27.10     22.61 o 
   9   1  39      113.76      157.97     30.29 o 
  10   1  39      599.70      644.46     49.19 o 
  11   1  39       27.48       -5.06     23.88 o 
   1   2  39       26.70       65.22     34.35 o 
   2   2  39      397.82      401.63     72.09 o 
   3   2  39       30.38       29.24     30.41 o 
   4   2  39      110.32      175.37     51.77 o 
   5   2  39       88.61       25.88     23.42 o 
   6   2  39     1221.54     1318.66     56.12 o 
   7   2  39       72.83       75.94     26.50 o 
   8   2  39       28.54       21.93     21.88 o 
   9   2  39       15.36        4.92     22.49 o 
  10   2  39      167.15      263.65     35.37 o 
   0   3  39       60.89       54.74     48.13 o 
   1   3  39       72.32       62.68     44.24 o 
   2   3  39      838.95      945.04     75.10 o 
   3   3  39      167.73      228.92     62.45 o 
   4   3  39        6.59       23.10     45.15 o 
   5   3  39       26.26       53.63     50.90 o 
   6   3  39       48.05       21.32     48.05 o 
   7   3  39       27.82       26.15     50.92 o 
   8   3  39      135.68      112.39     60.25 o 
   4   4  39      117.88       55.99     51.70 o 
   0   0  40        9.18       95.69     41.87 o 
   2   0  40      186.78      191.99     44.69 o 
   4   0  40      380.66      337.57     42.63 o 
   6   0  40       38.51       40.16     27.54 o 
   8   0  40      839.02      849.93     89.01 o 
  10   0  40      149.36      225.86     65.24 o 
   1   1  40      824.26      771.42     37.05 o 
   2   1  40      170.53      171.70     22.54 o 
   3   1  40      441.87      375.19     29.66 o 
   4   1  40     1547.37     1522.97     75.05 o 
   5   1  40      122.27      105.21     27.48 o 
   6   1  40       59.45       79.63     25.44 o 
   7   1  40       13.44       32.73     23.95 o 
   8   1  40      140.72      112.58     27.22 o 
   9   1  40      112.13       94.80     27.67 o 
  10   1  40       99.88       74.42     40.23 o 
   0   2  40      447.44      433.62     77.59 o 
   1   2  40       20.55       73.20     34.43 o 
   2   2  40      161.60      188.40     64.34 o 
   3   2  40      115.64      149.41     53.51 o 
   4   2  40      576.14      542.96     59.82 o 
   5   2  40      287.26      315.29     50.29 o 
   6   2  40      220.36      187.02     28.35 o 
   7   2  40       34.37       60.80     25.55 o 
   8   2  40      422.04      568.49     44.21 o 
   9   2  40       18.75       27.91     24.16 o 
   1   3  40       47.27       23.13     52.07 o 
   2   3  40       44.09       98.32     39.24 o 
   3   3  40       32.49       95.45     45.73 o 
   4   3  40      211.93      245.55     69.03 o 
   5   3  40       22.02      109.20     53.01 o 
   6   3  40      206.29      146.76     62.44 o 
   7   3  40       15.10      -21.08     38.81 o 
   2   0  41     1693.32     1824.98     82.36 o 
   4   0  41      285.36      333.78     42.64 o 
   6   0  41      711.08      861.11     84.82 o 
   8   0  41       42.16       88.41     38.36 o 
  10   0  41      225.23      213.72     63.90 o 
   0   1  41      202.84      193.64     33.79 o 
   1   1  41      139.46      144.62     21.62 o 
   2   1  41     2277.06     2491.55     68.35 o 
   3   1  41      351.10      374.95     37.25 o 
   4   1  41       33.84       51.82     23.52 o 
   5   1  41       36.37       58.14     23.78 o 
   6   1  41       42.88       55.21     34.25 o 
   7   1  41       74.00      142.10     31.82 o 
   8   1  41      760.21      779.05     77.65 o 
   9   1  41       55.94       -2.81     21.65 o 
  10   1  41      238.23      289.84     57.47 o 
   1   2  41      280.65      285.72     74.21 o 
   2   2  41      508.12      522.19     60.98 o 
   3   2  41      359.29      281.93     52.92 o 
   4   2  41       30.29       -2.42     28.58 o 
   5   2  41      608.07      646.85     93.66 o 
   6   2  41      441.32      399.98     77.03 o 
   7   2  41        4.09       -6.38     20.57 o 
   8   2  41        6.83       -0.62     21.46 o 
   9   2  41       61.73       60.15     25.70 o 
   0   3  41       29.56      146.27     63.31 o 
   1   3  41       19.11       29.90     35.36 o 
   2   3  41      153.64      167.80     45.42 o 
   3   3  41      723.86      768.51     72.32 o 
   4   3  41       95.66       77.38     40.42 o 
   5   3  41      129.18      142.43     62.61 o 
   6   3  41        6.27        0.55     45.56 o 
   0   0  42      352.62      375.49     65.04 o 
   2   0  42      146.18      219.30     82.47 o 
   4   0  42       14.99      -10.72     26.83 o 
   6   0  42        3.90       26.34     26.41 o 
   8   0  42      389.47      364.79     42.01 o 
  10   0  42       15.13       35.95     41.89 o 
   1   1  42       35.44       98.69     20.32 o 
   2   1  42      429.25      470.33     31.28 o 
   3   1  42       74.00       88.34     25.18 o 
   4   1  42      390.09      404.39     49.12 o 
   5   1  42       28.10       59.98     23.55 o 
   6   1  42       84.31       77.14     25.91 o 
   7   1  42      108.74       83.99     33.14 o 
   8   1  42      629.47      550.75     47.23 o 
   9   1  42       16.80        5.51     22.09 o 
   0   2  42      648.26      833.04     99.72 o 
   1   2  42      215.65      205.85     46.47 o 
   2   2  42       78.40       72.95     35.58 o 
   3   2  42      189.21      217.51     54.68 o 
   4   2  42       60.53       64.29     33.48 o 
   5   2  42      263.10      186.91     43.95 o 
   6   2  42       48.44       33.34     37.29 o 
   7   2  42        5.17       20.40     31.28 o 
   8   2  42       61.03      100.65     57.09 o 
   1   3  42      132.12       76.57     38.80 o 
   2   3  42       46.79      169.20     44.25 o 
   3   3  42      360.16      391.76     58.32 o 
   4   3  42      671.81      764.14     74.68 o 
   5   3  42      251.44       94.52     56.38 o 
   6   3  42      161.02      161.96     64.34 o 
   2   0  43     1134.33     1224.28     69.37 o 
   4   0  43       40.33        5.88     24.84 o 
   6   0  43      815.72      884.07     60.74 o 
   8   0  43      136.55      131.85     31.93 o 
   0   1  43      161.70      146.92     32.85 o 
   1   1  43       29.00       25.83     17.27 o 
   2   1  43     1655.74     1742.57     52.50 o 
   3   1  43      669.21      673.33     46.75 o 
   4   1  43      571.19      579.07     44.82 o 
   5   1  43        2.74        1.75     20.80 o 
   6   1  43      128.06      104.98     27.68 o 
   7   1  43       15.16      -11.74     21.14 o 
   8   1  43       39.56       24.72     24.96 o 
   1   2  43       97.64      106.46     40.60 o 
   2   2  43       24.88        2.17     31.33 o 
   3   2  43      201.76      185.15     48.71 o 
   4   2  43       23.35        5.37     28.91 o 
   5   2  43       16.58       10.32     33.71 o 
   6   2  43      709.36      766.05     70.37 o 
   7   2  43       78.29       91.72     36.31 o 
   0   3  43       15.30       63.31     54.96 o 
   1   3  43       78.83       96.46     41.12 o 
   2   3  43      201.53      112.94     45.22 o 
   3   3  43       49.27       81.27     40.30 o 
   4   3  43       87.05       76.89     41.58 o 
   0   0  44      893.62     1078.03     92.15 o 
   2   0  44     1454.52     1318.65     71.79 o 
   4   0  44      336.10      315.37     43.29 o 
   6   0  44      144.92      188.23     55.98 o 
   8   0  44        3.08      -16.27     32.83 o 
   1   1  44        9.18        7.50     17.66 o 
   2   1  44      135.93      193.17     33.41 o 
   3   1  44      471.26      425.75     40.04 o 
   4   1  44      378.71      408.24     48.03 o 
   5   1  44       52.40       65.39     25.33 o 
   6   1  44       35.80       22.71     23.22 o 
   7   1  44       80.88       37.23     23.66 o 
   8   1  44      450.94      402.45     43.00 o 
   0   2  44     2145.64     2318.67    155.91 o 
   1   2  44      138.56      151.96     43.17 o 
   2   2  44       12.56       57.62     34.06 o 
   3   2  44       10.08       14.09     30.28 o 
   4   2  44      399.90      439.56     89.40 o 
   5   2  44      208.22      121.21     39.00 o 
   6   2  44        1.35      -21.15     29.41 o 
   1   3  44       72.44       94.00     84.69 o 
   2   3  44       40.58      144.67     46.62 o 
   3   3  44       18.67       -1.79     33.58 o 
   2   0  45       39.09       58.52     28.28 o 
   4   0  45       77.45       91.16     32.88 o 
   6   0  45     1346.83     1271.78     95.32 o 
   0   1  45      244.15      256.92     37.61 o 
   1   1  45      104.50      108.02     21.52 o 
   2   1  45       78.99      103.11     27.30 o 
   3   1  45        7.34       -0.41     25.80 o 
   4   1  45      279.53      317.08     37.35 o 
   5   1  45       55.89       87.85     28.05 o 
   6   1  45       45.30       73.62     26.02 o 
   7   1  45      100.31      124.32     38.84 o 
   1   2  45      340.02      305.42     53.82 o 
   2   2  45      389.21      398.76     68.99 o 
   3   2  45       13.85       10.91     32.55 o 
   4   2  45      298.41      212.58    109.27 o 
   5   2  45       65.73       82.47     36.99 o 
   0   0  46      954.34     1124.54     93.99 o 
   2   0  46       56.14       17.42     41.36 o 
   4   0  46        7.62       45.61     28.95 o 
   6   0  46       37.36       56.19     28.76 o 
   1   1  46       79.33       95.42     25.43 o 
   2   1  46        2.12       24.44     22.40 o 
   3   1  46      301.66      270.84     34.71 o 
   4   1  46      934.33      948.04     55.26 o 
   5   1  46      171.89      192.07     33.33 o 
   6   1  46       39.33       57.03     25.67 o 
   0   2  46      371.30      530.50     95.74 o 
   1   2  46       89.06      159.25     44.72 o 
   2   2  46      486.76      549.95     65.79 o 
   3   2  46       56.70      110.74     40.25 o 
   4   2  46      643.79      759.51     73.23 o 
   2   0  47      408.22      372.76     46.90 o 
   4   0  47       60.09       34.72     42.75 o 
   0   1  47       40.63       34.00     26.69 o 
   1   1  47       36.31       40.10     23.02 o 
   2   1  47      687.78      713.41     51.30 o 
   3   1  47      263.08      340.00     38.60 o 
   4   1  47       64.84       40.67     26.49 o 
   5   1  47      387.74      429.17     43.14 o 
   1   2  47      176.54      249.81     52.13 o 
   2   2  47      719.79      798.86    133.81 o 
   0   0  48      715.59      803.94     88.51 o 
   2   0  48      357.53      456.47     55.21 o 
   4   0  48      435.46      379.56     48.10 o 
   1   1  48       28.60       74.13     26.34 o 
   2   1  48      145.40      136.80     29.59 o 
   3   1  48      128.32      145.33     33.36 o 
   2   0  49      162.07      168.61     46.27 o 
                                                 
